# Supplementary material for: Transcriptome profiling of resistance response to Meloidogyne chitwoodi introgressed from wild species Solanum bulbocastanum into cultivated potato
Source: BMC Genomics. 2019 Nov 28;20:907. doi: 10.1186/s12864-019-6257-1 (PMC6883582; doi:10.1186/s12864-019-6257-1)
Supplement: Supplementary file 1 — Additional file 1. Gene Ontology results of all the enriched terms for the genes up-regulated in the resistant clone, PA99N82–4 at 48 hpi, 7 dpi, 14 dpi and 21 dpi. [file 12864_2019_6257_MOESM1_ESM.xlsx]

## Sheet: Sheet1
GO.ID	Term	Annotated	Count	Expected	p-value	q-value	Aspect	Genes	Origin input
GO:0050896	response to stimulus	3237	824	618.19	1.8e-25	8.48e-22	P	PGSC0003DMG400000066, PGSC0003DMG400000067, PGSC0003DMG400000079, PGSC0003DMG400000085, PGSC0003DMG400000118, PGSC0003DMG400000120, PGSC0003DMG400000130, PGSC0003DMG400000165, PGSC0003DMG400000214, PGSC0003DMG400000232, PGSC0003DMG400000248, PGSC0003DMG400000274, PGSC0003DMG400000276, PGSC0003DMG400000302, PGSC0003DMG400000364, PGSC0003DMG400000372, PGSC0003DMG400000375, PGSC0003DMG400000396, PGS…	PGSC0003DMG400000066, PGSC0003DMG400000067, PGSC0003DMG400000079, PGSC0003DMG400000085, PGSC0003DMG400000118, PGSC0003DMG400000120, PGSC0003DMG400000130, PGSC0003DMG400000165, PGSC0003DMG400000214, PGSC0003DMG400000232, PGSC0003DMG400000248, PGSC0003DMG400000274, PGSC0003DMG400000276, PGSC0003DMG400000302, PGSC0003DMG400000364, PGSC0003DMG400000372, PGSC0003DMG400000375, PGSC0003DMG400000396, PGS…
GO:0006950	response to stress	1817	497	347	9.5e-21	2.238e-17	P	PGSC0003DMG400000066, PGSC0003DMG400000067, PGSC0003DMG400000079, PGSC0003DMG400000165, PGSC0003DMG400000214, PGSC0003DMG400000248, PGSC0003DMG400000274, PGSC0003DMG400000276, PGSC0003DMG400000302, PGSC0003DMG400000364, PGSC0003DMG400000396, PGSC0003DMG400000398, PGSC0003DMG400000440, PGSC0003DMG400000493, PGSC0003DMG400000498, PGSC0003DMG400000505, PGSC0003DMG400000513, PGSC0003DMG400000555, PGS…	PGSC0003DMG400000066, PGSC0003DMG400000067, PGSC0003DMG400000079, PGSC0003DMG400000165, PGSC0003DMG400000214, PGSC0003DMG400000248, PGSC0003DMG400000274, PGSC0003DMG400000276, PGSC0003DMG400000302, PGSC0003DMG400000364, PGSC0003DMG400000396, PGSC0003DMG400000398, PGSC0003DMG400000440, PGSC0003DMG400000493, PGSC0003DMG400000498, PGSC0003DMG400000505, PGSC0003DMG400000513, PGSC0003DMG400000555, PGS…
GO:1901700	response to oxygen-containing compound	778	242	148.58	8.1e-17	1.272e-13	P	PGSC0003DMG400000066, PGSC0003DMG400000067, PGSC0003DMG400000079, PGSC0003DMG400000232, PGSC0003DMG400000248, PGSC0003DMG400000274, PGSC0003DMG400000364, PGSC0003DMG400000493, PGSC0003DMG400000505, PGSC0003DMG400000512, PGSC0003DMG400000513, PGSC0003DMG400000879, PGSC0003DMG400000910, PGSC0003DMG400001066, PGSC0003DMG400001145, PGSC0003DMG400001149, PGSC0003DMG400001460, PGSC0003DMG400001549, PGS…	PGSC0003DMG400000066, PGSC0003DMG400000067, PGSC0003DMG400000079, PGSC0003DMG400000232, PGSC0003DMG400000248, PGSC0003DMG400000274, PGSC0003DMG400000364, PGSC0003DMG400000493, PGSC0003DMG400000505, PGSC0003DMG400000512, PGSC0003DMG400000513, PGSC0003DMG400000879, PGSC0003DMG400000910, PGSC0003DMG400001066, PGSC0003DMG400001145, PGSC0003DMG400001149, PGSC0003DMG400001460, PGSC0003DMG400001549, PGS…
GO:0009628	response to abiotic stimulus	1040	301	198.61	6.9e-16	8.126e-13	P	PGSC0003DMG400000066, PGSC0003DMG400000067, PGSC0003DMG400000079, PGSC0003DMG400000085, PGSC0003DMG400000120, PGSC0003DMG400000165, PGSC0003DMG400000248, PGSC0003DMG400000274, PGSC0003DMG400000302, PGSC0003DMG400000364, PGSC0003DMG400000372, PGSC0003DMG400000396, PGSC0003DMG400000398, PGSC0003DMG400000493, PGSC0003DMG400000498, PGSC0003DMG400000513, PGSC0003DMG400000761, PGSC0003DMG400000884, PGS…	PGSC0003DMG400000066, PGSC0003DMG400000067, PGSC0003DMG400000079, PGSC0003DMG400000085, PGSC0003DMG400000120, PGSC0003DMG400000165, PGSC0003DMG400000248, PGSC0003DMG400000274, PGSC0003DMG400000302, PGSC0003DMG400000364, PGSC0003DMG400000372, PGSC0003DMG400000396, PGSC0003DMG400000398, PGSC0003DMG400000493, PGSC0003DMG400000498, PGSC0003DMG400000513, PGSC0003DMG400000761, PGSC0003DMG400000884, PGS…
GO:0001101	response to acid chemical	579	186	110.57	1.4e-14	1.319e-11	P	PGSC0003DMG400000066, PGSC0003DMG400000067, PGSC0003DMG400000232, PGSC0003DMG400000248, PGSC0003DMG400000274, PGSC0003DMG400000364, PGSC0003DMG400000505, PGSC0003DMG400000512, PGSC0003DMG400000513, PGSC0003DMG400000879, PGSC0003DMG400000910, PGSC0003DMG400001066, PGSC0003DMG400001145, PGSC0003DMG400001149, PGSC0003DMG400001460, PGSC0003DMG400001549, PGSC0003DMG400001598, PGSC0003DMG400001801, PGS…	PGSC0003DMG400000066, PGSC0003DMG400000067, PGSC0003DMG400000232, PGSC0003DMG400000248, PGSC0003DMG400000274, PGSC0003DMG400000364, PGSC0003DMG400000505, PGSC0003DMG400000512, PGSC0003DMG400000513, PGSC0003DMG400000879, PGSC0003DMG400000910, PGSC0003DMG400001066, PGSC0003DMG400001145, PGSC0003DMG400001149, PGSC0003DMG400001460, PGSC0003DMG400001549, PGSC0003DMG400001598, PGSC0003DMG400001801, PGS…
GO:0042221	response to chemical	1484	390	283.41	3.2e-13	2.513e-10	P	PGSC0003DMG400000066, PGSC0003DMG400000067, PGSC0003DMG400000079, PGSC0003DMG400000118, PGSC0003DMG400000232, PGSC0003DMG400000248, PGSC0003DMG400000274, PGSC0003DMG400000276, PGSC0003DMG400000364, PGSC0003DMG400000375, PGSC0003DMG400000398, PGSC0003DMG400000493, PGSC0003DMG400000505, PGSC0003DMG400000512, PGSC0003DMG400000513, PGSC0003DMG400000555, PGSC0003DMG400000561, PGSC0003DMG400000879, PGS…	PGSC0003DMG400000066, PGSC0003DMG400000067, PGSC0003DMG400000079, PGSC0003DMG400000118, PGSC0003DMG400000232, PGSC0003DMG400000248, PGSC0003DMG400000274, PGSC0003DMG400000276, PGSC0003DMG400000364, PGSC0003DMG400000375, PGSC0003DMG400000398, PGSC0003DMG400000493, PGSC0003DMG400000505, PGSC0003DMG400000512, PGSC0003DMG400000513, PGSC0003DMG400000555, PGSC0003DMG400000561, PGSC0003DMG400000879, PGS…
GO:0010035	response to inorganic substance	491	154	93.77	2.3e-11	1.548e-08	P	PGSC0003DMG400000066, PGSC0003DMG400000067, PGSC0003DMG400000079, PGSC0003DMG400000248, PGSC0003DMG400000276, PGSC0003DMG400000398, PGSC0003DMG400000505, PGSC0003DMG400000513, PGSC0003DMG400001066, PGSC0003DMG400001145, PGSC0003DMG400001549, PGSC0003DMG400001879, PGSC0003DMG400001960, PGSC0003DMG400002321, PGSC0003DMG400002389, PGSC0003DMG400002524, PGSC0003DMG400002756, PGSC0003DMG400002779, PGS…	PGSC0003DMG400000066, PGSC0003DMG400000067, PGSC0003DMG400000079, PGSC0003DMG400000248, PGSC0003DMG400000276, PGSC0003DMG400000398, PGSC0003DMG400000505, PGSC0003DMG400000513, PGSC0003DMG400001066, PGSC0003DMG400001145, PGSC0003DMG400001549, PGSC0003DMG400001879, PGSC0003DMG400001960, PGSC0003DMG400002321, PGSC0003DMG400002389, PGSC0003DMG400002524, PGSC0003DMG400002756, PGSC0003DMG400002779, PGS…
GO:0009607	response to biotic stimulus	507	157	96.82	4.4e-11	2.591e-08	P	PGSC0003DMG400000079, PGSC0003DMG400000214, PGSC0003DMG400000396, PGSC0003DMG400000398, PGSC0003DMG400000440, PGSC0003DMG400000493, PGSC0003DMG400000505, PGSC0003DMG400000555, PGSC0003DMG400001149, PGSC0003DMG400001393, PGSC0003DMG400001495, PGSC0003DMG400001550, PGSC0003DMG400002327, PGSC0003DMG400002613, PGSC0003DMG400002930, PGSC0003DMG400003044, PGSC0003DMG400003056, PGSC0003DMG400003193, PGS…	PGSC0003DMG400000079, PGSC0003DMG400000214, PGSC0003DMG400000396, PGSC0003DMG400000398, PGSC0003DMG400000440, PGSC0003DMG400000493, PGSC0003DMG400000505, PGSC0003DMG400000555, PGSC0003DMG400001149, PGSC0003DMG400001393, PGSC0003DMG400001495, PGSC0003DMG400001550, PGSC0003DMG400002327, PGSC0003DMG400002613, PGSC0003DMG400002930, PGSC0003DMG400003044, PGSC0003DMG400003056, PGSC0003DMG400003193, PGS…
GO:0009605	response to external stimulus	606	180	115.73	7.7e-11	4.031e-08	P	PGSC0003DMG400000079, PGSC0003DMG400000214, PGSC0003DMG400000396, PGSC0003DMG400000398, PGSC0003DMG400000440, PGSC0003DMG400000493, PGSC0003DMG400000505, PGSC0003DMG400000555, PGSC0003DMG400001149, PGSC0003DMG400001393, PGSC0003DMG400002321, PGSC0003DMG400002327, PGSC0003DMG400002613, PGSC0003DMG400002890, PGSC0003DMG400002930, PGSC0003DMG400003044, PGSC0003DMG400003056, PGSC0003DMG400003837, PGS…	PGSC0003DMG400000079, PGSC0003DMG400000214, PGSC0003DMG400000396, PGSC0003DMG400000398, PGSC0003DMG400000440, PGSC0003DMG400000493, PGSC0003DMG400000505, PGSC0003DMG400000555, PGSC0003DMG400001149, PGSC0003DMG400001393, PGSC0003DMG400002321, PGSC0003DMG400002327, PGSC0003DMG400002613, PGSC0003DMG400002890, PGSC0003DMG400002930, PGSC0003DMG400003044, PGSC0003DMG400003056, PGSC0003DMG400003837, PGS…
GO:0006952	defense response	718	206	137.12	9.7e-11	4.57e-08	P	PGSC0003DMG400000079, PGSC0003DMG400000214, PGSC0003DMG400000396, PGSC0003DMG400000398, PGSC0003DMG400000440, PGSC0003DMG400000493, PGSC0003DMG400000505, PGSC0003DMG400000555, PGSC0003DMG400000813, PGSC0003DMG400000816, PGSC0003DMG400001081, PGSC0003DMG400001149, PGSC0003DMG400001495, PGSC0003DMG400001550, PGSC0003DMG400001598, PGSC0003DMG400001989, PGSC0003DMG400001992, PGSC0003DMG400002275, PGS…	PGSC0003DMG400000079, PGSC0003DMG400000214, PGSC0003DMG400000396, PGSC0003DMG400000398, PGSC0003DMG400000440, PGSC0003DMG400000493, PGSC0003DMG400000505, PGSC0003DMG400000555, PGSC0003DMG400000813, PGSC0003DMG400000816, PGSC0003DMG400001081, PGSC0003DMG400001149, PGSC0003DMG400001495, PGSC0003DMG400001550, PGSC0003DMG400001598, PGSC0003DMG400001989, PGSC0003DMG400001992, PGSC0003DMG400002275, PGS…
GO:0043207	response to external biotic stimulus	454	142	86.7	1.8e-10	7.066e-08	P	PGSC0003DMG400000079, PGSC0003DMG400000214, PGSC0003DMG400000396, PGSC0003DMG400000398, PGSC0003DMG400000440, PGSC0003DMG400000493, PGSC0003DMG400000505, PGSC0003DMG400000555, PGSC0003DMG400001149, PGSC0003DMG400001393, PGSC0003DMG400002327, PGSC0003DMG400002613, PGSC0003DMG400002930, PGSC0003DMG400003044, PGSC0003DMG400003056, PGSC0003DMG400004151, PGSC0003DMG400004259, PGSC0003DMG400004790, PGS…	PGSC0003DMG400000079, PGSC0003DMG400000214, PGSC0003DMG400000396, PGSC0003DMG400000398, PGSC0003DMG400000440, PGSC0003DMG400000493, PGSC0003DMG400000505, PGSC0003DMG400000555, PGSC0003DMG400001149, PGSC0003DMG400001393, PGSC0003DMG400002327, PGSC0003DMG400002613, PGSC0003DMG400002930, PGSC0003DMG400003044, PGSC0003DMG400003056, PGSC0003DMG400004151, PGSC0003DMG400004259, PGSC0003DMG400004790, PGS…
GO:0051707	response to other organism	454	142	86.7	1.8e-10	7.066e-08	P	PGSC0003DMG400000079, PGSC0003DMG400000214, PGSC0003DMG400000396, PGSC0003DMG400000398, PGSC0003DMG400000440, PGSC0003DMG400000493, PGSC0003DMG400000505, PGSC0003DMG400000555, PGSC0003DMG400001149, PGSC0003DMG400001393, PGSC0003DMG400002327, PGSC0003DMG400002613, PGSC0003DMG400002930, PGSC0003DMG400003044, PGSC0003DMG400003056, PGSC0003DMG400004151, PGSC0003DMG400004259, PGSC0003DMG400004790, PGS…	PGSC0003DMG400000079, PGSC0003DMG400000214, PGSC0003DMG400000396, PGSC0003DMG400000398, PGSC0003DMG400000440, PGSC0003DMG400000493, PGSC0003DMG400000505, PGSC0003DMG400000555, PGSC0003DMG400001149, PGSC0003DMG400001393, PGSC0003DMG400002327, PGSC0003DMG400002613, PGSC0003DMG400002930, PGSC0003DMG400003044, PGSC0003DMG400003056, PGSC0003DMG400004151, PGSC0003DMG400004259, PGSC0003DMG400004790, PGS…
GO:0007154	cell communication	819	228	156.41	2.1e-10	7.61e-08	P	PGSC0003DMG400000118, PGSC0003DMG400000130, PGSC0003DMG400000179, PGSC0003DMG400000248, PGSC0003DMG400000372, PGSC0003DMG400000375, PGSC0003DMG400000584, PGSC0003DMG400001069, PGSC0003DMG400001432, PGSC0003DMG400001460, PGSC0003DMG400001498, PGSC0003DMG400001633, PGSC0003DMG400001716, PGSC0003DMG400002321, PGSC0003DMG400002427, PGSC0003DMG400002550, PGSC0003DMG400002562, PGSC0003DMG400002608, PGS…	PGSC0003DMG400000118, PGSC0003DMG400000130, PGSC0003DMG400000179, PGSC0003DMG400000248, PGSC0003DMG400000372, PGSC0003DMG400000375, PGSC0003DMG400000584, PGSC0003DMG400001069, PGSC0003DMG400001432, PGSC0003DMG400001460, PGSC0003DMG400001498, PGSC0003DMG400001633, PGSC0003DMG400001716, PGSC0003DMG400002321, PGSC0003DMG400002427, PGSC0003DMG400002550, PGSC0003DMG400002562, PGSC0003DMG400002608, PGS…
GO:0051704	multi-organism process	693	196	132.35	1.1e-09	3.701e-07	P	PGSC0003DMG400000079, PGSC0003DMG400000179, PGSC0003DMG400000214, PGSC0003DMG400000276, PGSC0003DMG400000396, PGSC0003DMG400000398, PGSC0003DMG400000440, PGSC0003DMG400000493, PGSC0003DMG400000505, PGSC0003DMG400000555, PGSC0003DMG400001149, PGSC0003DMG400001393, PGSC0003DMG400001444, PGSC0003DMG400001518, PGSC0003DMG400002327, PGSC0003DMG400002613, PGSC0003DMG400002779, PGSC0003DMG400002800, PGS…	PGSC0003DMG400000079, PGSC0003DMG400000179, PGSC0003DMG400000214, PGSC0003DMG400000276, PGSC0003DMG400000396, PGSC0003DMG400000398, PGSC0003DMG400000440, PGSC0003DMG400000493, PGSC0003DMG400000505, PGSC0003DMG400000555, PGSC0003DMG400001149, PGSC0003DMG400001393, PGSC0003DMG400001444, PGSC0003DMG400001518, PGSC0003DMG400002327, PGSC0003DMG400002613, PGSC0003DMG400002779, PGSC0003DMG400002800, PGS…
GO:0098542	defense response to other organism	333	106	63.59	1.3e-08	4.083e-06	P	PGSC0003DMG400000079, PGSC0003DMG400000214, PGSC0003DMG400000396, PGSC0003DMG400000398, PGSC0003DMG400000440, PGSC0003DMG400000493, PGSC0003DMG400000505, PGSC0003DMG400000555, PGSC0003DMG400001149, PGSC0003DMG400002327, PGSC0003DMG400002613, PGSC0003DMG400002930, PGSC0003DMG400003044, PGSC0003DMG400003056, PGSC0003DMG400004259, PGSC0003DMG400004828, PGSC0003DMG400005111, PGSC0003DMG400006100, PGS…	PGSC0003DMG400000079, PGSC0003DMG400000214, PGSC0003DMG400000396, PGSC0003DMG400000398, PGSC0003DMG400000440, PGSC0003DMG400000493, PGSC0003DMG400000505, PGSC0003DMG400000555, PGSC0003DMG400001149, PGSC0003DMG400002327, PGSC0003DMG400002613, PGSC0003DMG400002930, PGSC0003DMG400003044, PGSC0003DMG400003056, PGSC0003DMG400004259, PGSC0003DMG400004828, PGSC0003DMG400005111, PGSC0003DMG400006100, PGS…
GO:0009620	response to fungus	160	59	30.56	9.2e-08	2.66e-05	P	PGSC0003DMG400000079, PGSC0003DMG400000398, PGSC0003DMG400000493, PGSC0003DMG400000505, PGSC0003DMG400001149, PGSC0003DMG400002613, PGSC0003DMG400003044, PGSC0003DMG400003056, PGSC0003DMG400004259, PGSC0003DMG400004828, PGSC0003DMG400006391, PGSC0003DMG400008163, PGSC0003DMG400009178, PGSC0003DMG400009968, PGSC0003DMG400010226, PGSC0003DMG400011222, PGSC0003DMG400011352, PGSC0003DMG400011500, PGS…	PGSC0003DMG400000079, PGSC0003DMG400000398, PGSC0003DMG400000493, PGSC0003DMG400000505, PGSC0003DMG400001149, PGSC0003DMG400002613, PGSC0003DMG400003044, PGSC0003DMG400003056, PGSC0003DMG400004259, PGSC0003DMG400004828, PGSC0003DMG400006391, PGSC0003DMG400008163, PGSC0003DMG400009178, PGSC0003DMG400009968, PGSC0003DMG400010226, PGSC0003DMG400011222, PGSC0003DMG400011352, PGSC0003DMG400011500, PGS…
GO:0006970	response to osmotic stress	320	100	61.11	9.6e-08	2.66e-05	P	PGSC0003DMG400000274, PGSC0003DMG400000364, PGSC0003DMG400000498, PGSC0003DMG400001066, PGSC0003DMG400001204, PGSC0003DMG400001879, PGSC0003DMG400002161, PGSC0003DMG400002884, PGSC0003DMG400003793, PGSC0003DMG400003837, PGSC0003DMG400004259, PGSC0003DMG400004355, PGSC0003DMG400004800, PGSC0003DMG400004808, PGSC0003DMG400005626, PGSC0003DMG400005962, PGSC0003DMG400006101, PGSC0003DMG400006211, PGS…	PGSC0003DMG400000274, PGSC0003DMG400000364, PGSC0003DMG400000498, PGSC0003DMG400001066, PGSC0003DMG400001204, PGSC0003DMG400001879, PGSC0003DMG400002161, PGSC0003DMG400002884, PGSC0003DMG400003793, PGSC0003DMG400003837, PGSC0003DMG400004259, PGSC0003DMG400004355, PGSC0003DMG400004800, PGSC0003DMG400004808, PGSC0003DMG400005626, PGSC0003DMG400005962, PGSC0003DMG400006101, PGSC0003DMG400006211, PGS…
GO:0009266	response to temperature stimulus	319	99	60.92	1.6e-07	4.188e-05	P	PGSC0003DMG400000079, PGSC0003DMG400000165, PGSC0003DMG400000274, PGSC0003DMG400000302, PGSC0003DMG400000398, PGSC0003DMG400000493, PGSC0003DMG400000884, PGSC0003DMG400000910, PGSC0003DMG400001442, PGSC0003DMG400001842, PGSC0003DMG400001879, PGSC0003DMG400002389, PGSC0003DMG400002396, PGSC0003DMG400002890, PGSC0003DMG400002929, PGSC0003DMG400002987, PGSC0003DMG400003755, PGSC0003DMG400004808, PGS…	PGSC0003DMG400000079, PGSC0003DMG400000165, PGSC0003DMG400000274, PGSC0003DMG400000302, PGSC0003DMG400000398, PGSC0003DMG400000493, PGSC0003DMG400000884, PGSC0003DMG400000910, PGSC0003DMG400001442, PGSC0003DMG400001842, PGSC0003DMG400001879, PGSC0003DMG400002389, PGSC0003DMG400002396, PGSC0003DMG400002890, PGSC0003DMG400002929, PGSC0003DMG400002987, PGSC0003DMG400003755, PGSC0003DMG400004808, PGS…
GO:0009651	response to salt stress	281	89	53.66	2.5e-07	6.199e-05	P	PGSC0003DMG400000274, PGSC0003DMG400000364, PGSC0003DMG400000498, PGSC0003DMG400001066, PGSC0003DMG400001204, PGSC0003DMG400001879, PGSC0003DMG400002161, PGSC0003DMG400002884, PGSC0003DMG400003793, PGSC0003DMG400003837, PGSC0003DMG400004259, PGSC0003DMG400004355, PGSC0003DMG400004800, PGSC0003DMG400005626, PGSC0003DMG400005962, PGSC0003DMG400006211, PGSC0003DMG400007175, PGSC0003DMG400007951, PGS…	PGSC0003DMG400000274, PGSC0003DMG400000364, PGSC0003DMG400000498, PGSC0003DMG400001066, PGSC0003DMG400001204, PGSC0003DMG400001879, PGSC0003DMG400002161, PGSC0003DMG400002884, PGSC0003DMG400003793, PGSC0003DMG400003837, PGSC0003DMG400004259, PGSC0003DMG400004355, PGSC0003DMG400004800, PGSC0003DMG400005626, PGSC0003DMG400005962, PGSC0003DMG400006211, PGSC0003DMG400007175, PGSC0003DMG400007951, PGS…
GO:0009617	response to bacterium	226	74	43.16	6.2e-07	0.000146	P	PGSC0003DMG400000214, PGSC0003DMG400000396, PGSC0003DMG400000398, PGSC0003DMG400000440, PGSC0003DMG400000493, PGSC0003DMG400000505, PGSC0003DMG400000555, PGSC0003DMG400002327, PGSC0003DMG400002613, PGSC0003DMG400002930, PGSC0003DMG400004151, PGSC0003DMG400004790, PGSC0003DMG400005111, PGSC0003DMG400008296, PGSC0003DMG400008372, PGSC0003DMG400008506, PGSC0003DMG400009178, PGSC0003DMG400009509, PGS…	PGSC0003DMG400000214, PGSC0003DMG400000396, PGSC0003DMG400000398, PGSC0003DMG400000440, PGSC0003DMG400000493, PGSC0003DMG400000505, PGSC0003DMG400000555, PGSC0003DMG400002327, PGSC0003DMG400002613, PGSC0003DMG400002930, PGSC0003DMG400004151, PGSC0003DMG400004790, PGSC0003DMG400005111, PGSC0003DMG400008296, PGSC0003DMG400008372, PGSC0003DMG400008506, PGSC0003DMG400009178, PGSC0003DMG400009509, PGS…
GO:0010033	response to organic substance	1047	260	199.95	1.1e-06	0.0002468	P	PGSC0003DMG400000118, PGSC0003DMG400000232, PGSC0003DMG400000248, PGSC0003DMG400000274, PGSC0003DMG400000364, PGSC0003DMG400000375, PGSC0003DMG400000493, PGSC0003DMG400000505, PGSC0003DMG400000512, PGSC0003DMG400000513, PGSC0003DMG400000555, PGSC0003DMG400000561, PGSC0003DMG400000879, PGSC0003DMG400000910, PGSC0003DMG400001149, PGSC0003DMG400001460, PGSC0003DMG400001498, PGSC0003DMG400001598, PGS…	PGSC0003DMG400000118, PGSC0003DMG400000232, PGSC0003DMG400000248, PGSC0003DMG400000274, PGSC0003DMG400000364, PGSC0003DMG400000375, PGSC0003DMG400000493, PGSC0003DMG400000505, PGSC0003DMG400000512, PGSC0003DMG400000513, PGSC0003DMG400000555, PGSC0003DMG400000561, PGSC0003DMG400000879, PGSC0003DMG400000910, PGSC0003DMG400001149, PGSC0003DMG400001460, PGSC0003DMG400001498, PGSC0003DMG400001598, PGS…
GO:0007165	signal transduction	667	176	127.38	1.4e-06	0.0002998	P	PGSC0003DMG400000118, PGSC0003DMG400000130, PGSC0003DMG400000248, PGSC0003DMG400000372, PGSC0003DMG400000375, PGSC0003DMG400000584, PGSC0003DMG400001069, PGSC0003DMG400001432, PGSC0003DMG400001460, PGSC0003DMG400001498, PGSC0003DMG400001633, PGSC0003DMG400001716, PGSC0003DMG400002427, PGSC0003DMG400002550, PGSC0003DMG400002562, PGSC0003DMG400002608, PGSC0003DMG400002884, PGSC0003DMG400002930, PGS…	PGSC0003DMG400000118, PGSC0003DMG400000130, PGSC0003DMG400000248, PGSC0003DMG400000372, PGSC0003DMG400000375, PGSC0003DMG400000584, PGSC0003DMG400001069, PGSC0003DMG400001432, PGSC0003DMG400001460, PGSC0003DMG400001498, PGSC0003DMG400001633, PGSC0003DMG400001716, PGSC0003DMG400002427, PGSC0003DMG400002550, PGSC0003DMG400002562, PGSC0003DMG400002608, PGSC0003DMG400002884, PGSC0003DMG400002930, PGS…
GO:0044700	single organism signaling	670	176	127.95	1.9e-06	0.0003892	P	PGSC0003DMG400000118, PGSC0003DMG400000130, PGSC0003DMG400000248, PGSC0003DMG400000372, PGSC0003DMG400000375, PGSC0003DMG400000584, PGSC0003DMG400001069, PGSC0003DMG400001432, PGSC0003DMG400001460, PGSC0003DMG400001498, PGSC0003DMG400001633, PGSC0003DMG400001716, PGSC0003DMG400002427, PGSC0003DMG400002550, PGSC0003DMG400002562, PGSC0003DMG400002608, PGSC0003DMG400002884, PGSC0003DMG400002930, PGS…	PGSC0003DMG400000118, PGSC0003DMG400000130, PGSC0003DMG400000248, PGSC0003DMG400000372, PGSC0003DMG400000375, PGSC0003DMG400000584, PGSC0003DMG400001069, PGSC0003DMG400001432, PGSC0003DMG400001460, PGSC0003DMG400001498, PGSC0003DMG400001633, PGSC0003DMG400001716, PGSC0003DMG400002427, PGSC0003DMG400002550, PGSC0003DMG400002562, PGSC0003DMG400002608, PGSC0003DMG400002884, PGSC0003DMG400002930, PGS…
GO:0023052	signaling	671	176	128.14	2.1e-06	0.0004122	P	PGSC0003DMG400000118, PGSC0003DMG400000130, PGSC0003DMG400000248, PGSC0003DMG400000372, PGSC0003DMG400000375, PGSC0003DMG400000584, PGSC0003DMG400001069, PGSC0003DMG400001432, PGSC0003DMG400001460, PGSC0003DMG400001498, PGSC0003DMG400001633, PGSC0003DMG400001716, PGSC0003DMG400002427, PGSC0003DMG400002550, PGSC0003DMG400002562, PGSC0003DMG400002608, PGSC0003DMG400002884, PGSC0003DMG400002930, PGS…	PGSC0003DMG400000118, PGSC0003DMG400000130, PGSC0003DMG400000248, PGSC0003DMG400000372, PGSC0003DMG400000375, PGSC0003DMG400000584, PGSC0003DMG400001069, PGSC0003DMG400001432, PGSC0003DMG400001460, PGSC0003DMG400001498, PGSC0003DMG400001633, PGSC0003DMG400001716, PGSC0003DMG400002427, PGSC0003DMG400002550, PGSC0003DMG400002562, PGSC0003DMG400002608, PGSC0003DMG400002884, PGSC0003DMG400002930, PGS…
GO:0009611	response to wounding	110	42	21.01	2.2e-06	0.0004146	P	PGSC0003DMG400001149, PGSC0003DMG400002601, PGSC0003DMG400003056, PGSC0003DMG400004828, PGSC0003DMG400005111, PGSC0003DMG400005909, PGSC0003DMG400006101, PGSC0003DMG400006480, PGSC0003DMG400007118, PGSC0003DMG400009181, PGSC0003DMG400009672, PGSC0003DMG400010258, PGSC0003DMG400013828, PGSC0003DMG400015185, PGSC0003DMG400016590, PGSC0003DMG400017204, PGSC0003DMG400017465, PGSC0003DMG400017587, PGS…	PGSC0003DMG400001149, PGSC0003DMG400002601, PGSC0003DMG400003056, PGSC0003DMG400004828, PGSC0003DMG400005111, PGSC0003DMG400005909, PGSC0003DMG400006101, PGSC0003DMG400006480, PGSC0003DMG400007118, PGSC0003DMG400009181, PGSC0003DMG400009672, PGSC0003DMG400010258, PGSC0003DMG400013828, PGSC0003DMG400015185, PGSC0003DMG400016590, PGSC0003DMG400017204, PGSC0003DMG400017465, PGSC0003DMG400017587, PGS…
GO:0009751	response to salicylic acid	82	34	15.66	2.4e-06	0.0004349	P	PGSC0003DMG400000505, PGSC0003DMG400000910, PGSC0003DMG400001801, PGSC0003DMG400005111, PGSC0003DMG400005626, PGSC0003DMG400005918, PGSC0003DMG400008499, PGSC0003DMG400008579, PGSC0003DMG400010859, PGSC0003DMG400013215, PGSC0003DMG400013828, PGSC0003DMG400015492, PGSC0003DMG400017204, PGSC0003DMG400018343, PGSC0003DMG400019535, PGSC0003DMG400019873, PGSC0003DMG400020327, PGSC0003DMG400020608, PGS…	PGSC0003DMG400000505, PGSC0003DMG400000910, PGSC0003DMG400001801, PGSC0003DMG400005111, PGSC0003DMG400005626, PGSC0003DMG400005918, PGSC0003DMG400008499, PGSC0003DMG400008579, PGSC0003DMG400010859, PGSC0003DMG400013215, PGSC0003DMG400013828, PGSC0003DMG400015492, PGSC0003DMG400017204, PGSC0003DMG400018343, PGSC0003DMG400019535, PGSC0003DMG400019873, PGSC0003DMG400020327, PGSC0003DMG400020608, PGS…
GO:0042742	defense response to bacterium	190	63	36.29	2.6e-06	0.0004537	P	PGSC0003DMG400000214, PGSC0003DMG400000396, PGSC0003DMG400000398, PGSC0003DMG400000440, PGSC0003DMG400000493, PGSC0003DMG400000505, PGSC0003DMG400002327, PGSC0003DMG400002613, PGSC0003DMG400002930, PGSC0003DMG400008296, PGSC0003DMG400008372, PGSC0003DMG400008506, PGSC0003DMG400009178, PGSC0003DMG400009509, PGSC0003DMG400010859, PGSC0003DMG400011222, PGSC0003DMG400011457, PGSC0003DMG400011500, PGS…	PGSC0003DMG400000214, PGSC0003DMG400000396, PGSC0003DMG400000398, PGSC0003DMG400000440, PGSC0003DMG400000493, PGSC0003DMG400000505, PGSC0003DMG400002327, PGSC0003DMG400002613, PGSC0003DMG400002930, PGSC0003DMG400008296, PGSC0003DMG400008372, PGSC0003DMG400008506, PGSC0003DMG400009178, PGSC0003DMG400009509, PGSC0003DMG400010859, PGSC0003DMG400011222, PGSC0003DMG400011457, PGSC0003DMG400011500, PGS…
GO:0009753	response to jasmonic acid	104	40	19.86	3.1e-06	0.0005216	P	PGSC0003DMG400000910, PGSC0003DMG400001149, PGSC0003DMG400002930, PGSC0003DMG400005111, PGSC0003DMG400005626, PGSC0003DMG400005987, PGSC0003DMG400006480, PGSC0003DMG400008462, PGSC0003DMG400009672, PGSC0003DMG400010859, PGSC0003DMG400013215, PGSC0003DMG400013828, PGSC0003DMG400014804, PGSC0003DMG400017204, PGSC0003DMG400019873, PGSC0003DMG400020608, PGSC0003DMG400021422, PGSC0003DMG400021547, PGS…	PGSC0003DMG400000910, PGSC0003DMG400001149, PGSC0003DMG400002930, PGSC0003DMG400005111, PGSC0003DMG400005626, PGSC0003DMG400005987, PGSC0003DMG400006480, PGSC0003DMG400008462, PGSC0003DMG400009672, PGSC0003DMG400010859, PGSC0003DMG400013215, PGSC0003DMG400013828, PGSC0003DMG400014804, PGSC0003DMG400017204, PGSC0003DMG400019873, PGSC0003DMG400020608, PGSC0003DMG400021422, PGSC0003DMG400021547, PGS…
GO:0050832	defense response to fungus	127	46	24.25	4.1e-06	0.000666	P	PGSC0003DMG400000079, PGSC0003DMG400000398, PGSC0003DMG400000493, PGSC0003DMG400000505, PGSC0003DMG400001149, PGSC0003DMG400002613, PGSC0003DMG400003044, PGSC0003DMG400003056, PGSC0003DMG400004259, PGSC0003DMG400006391, PGSC0003DMG400008163, PGSC0003DMG400009968, PGSC0003DMG400011222, PGSC0003DMG400011500, PGSC0003DMG400014345, PGSC0003DMG400018343, PGSC0003DMG400019435, PGSC0003DMG400019437, PGS…	PGSC0003DMG400000079, PGSC0003DMG400000398, PGSC0003DMG400000493, PGSC0003DMG400000505, PGSC0003DMG400001149, PGSC0003DMG400002613, PGSC0003DMG400003044, PGSC0003DMG400003056, PGSC0003DMG400004259, PGSC0003DMG400006391, PGSC0003DMG400008163, PGSC0003DMG400009968, PGSC0003DMG400011222, PGSC0003DMG400011500, PGSC0003DMG400014345, PGSC0003DMG400018343, PGSC0003DMG400019435, PGSC0003DMG400019437, PGS…
GO:0070887	cellular response to chemical stimulus	427	119	81.55	4.8e-06	0.0007538	P	PGSC0003DMG400000118, PGSC0003DMG400000248, PGSC0003DMG400000375, PGSC0003DMG400000505, PGSC0003DMG400001460, PGSC0003DMG400001498, PGSC0003DMG400001633, PGSC0003DMG400002321, PGSC0003DMG400002389, PGSC0003DMG400002550, PGSC0003DMG400002562, PGSC0003DMG400002608, PGSC0003DMG400002613, PGSC0003DMG400002929, PGSC0003DMG400002930, PGSC0003DMG400003837, PGSC0003DMG400003946, PGSC0003DMG400004790, PGS…	PGSC0003DMG400000118, PGSC0003DMG400000248, PGSC0003DMG400000375, PGSC0003DMG400000505, PGSC0003DMG400001460, PGSC0003DMG400001498, PGSC0003DMG400001633, PGSC0003DMG400002321, PGSC0003DMG400002389, PGSC0003DMG400002550, PGSC0003DMG400002562, PGSC0003DMG400002608, PGSC0003DMG400002613, PGSC0003DMG400002929, PGSC0003DMG400002930, PGSC0003DMG400003837, PGSC0003DMG400003946, PGSC0003DMG400004790, PGS…
GO:0033993	response to lipid	376	106	71.81	9.2e-06	0.001398	P	PGSC0003DMG400000232, PGSC0003DMG400000248, PGSC0003DMG400000274, PGSC0003DMG400000364, PGSC0003DMG400000505, PGSC0003DMG400000512, PGSC0003DMG400000513, PGSC0003DMG400000879, PGSC0003DMG400001460, PGSC0003DMG400001598, PGSC0003DMG400002321, PGSC0003DMG400002613, PGSC0003DMG400003924, PGSC0003DMG400004583, PGSC0003DMG400004649, PGSC0003DMG400004790, PGSC0003DMG400004800, PGSC0003DMG400005626, PGS…	PGSC0003DMG400000232, PGSC0003DMG400000248, PGSC0003DMG400000274, PGSC0003DMG400000364, PGSC0003DMG400000505, PGSC0003DMG400000512, PGSC0003DMG400000513, PGSC0003DMG400000879, PGSC0003DMG400001460, PGSC0003DMG400001598, PGSC0003DMG400002321, PGSC0003DMG400002613, PGSC0003DMG400003924, PGSC0003DMG400004583, PGSC0003DMG400004649, PGSC0003DMG400004790, PGSC0003DMG400004800, PGSC0003DMG400005626, PGS…
GO:0071229	cellular response to acid chemical	177	58	33.8	9.5e-06	0.001399	P	PGSC0003DMG400000248, PGSC0003DMG400000505, PGSC0003DMG400001460, PGSC0003DMG400002321, PGSC0003DMG400002613, PGSC0003DMG400002930, PGSC0003DMG400003837, PGSC0003DMG400004790, PGSC0003DMG400005987, PGSC0003DMG400006211, PGSC0003DMG400006480, PGSC0003DMG400008011, PGSC0003DMG400008081, PGSC0003DMG400008149, PGSC0003DMG400008579, PGSC0003DMG400009108, PGSC0003DMG400010387, PGSC0003DMG400011033, PGS…	PGSC0003DMG400000248, PGSC0003DMG400000505, PGSC0003DMG400001460, PGSC0003DMG400002321, PGSC0003DMG400002613, PGSC0003DMG400002930, PGSC0003DMG400003837, PGSC0003DMG400004790, PGSC0003DMG400005987, PGSC0003DMG400006211, PGSC0003DMG400006480, PGSC0003DMG400008011, PGSC0003DMG400008081, PGSC0003DMG400008149, PGSC0003DMG400008579, PGSC0003DMG400009108, PGSC0003DMG400010387, PGSC0003DMG400011033, PGS…
GO:0044763	single-organism cellular process	4269	905	815.27	1.2e-05	0.001713	P	PGSC0003DMG400000003, PGSC0003DMG400000047, PGSC0003DMG400000079, PGSC0003DMG400000118, PGSC0003DMG400000130, PGSC0003DMG400000179, PGSC0003DMG400000214, PGSC0003DMG400000227, PGSC0003DMG400000246, PGSC0003DMG400000248, PGSC0003DMG400000274, PGSC0003DMG400000276, PGSC0003DMG400000296, PGSC0003DMG400000302, PGSC0003DMG400000321, PGSC0003DMG400000328, PGSC0003DMG400000372, PGSC0003DMG400000375, PGS…	PGSC0003DMG400000003, PGSC0003DMG400000047, PGSC0003DMG400000079, PGSC0003DMG400000118, PGSC0003DMG400000130, PGSC0003DMG400000179, PGSC0003DMG400000214, PGSC0003DMG400000227, PGSC0003DMG400000246, PGSC0003DMG400000248, PGSC0003DMG400000274, PGSC0003DMG400000276, PGSC0003DMG400000296, PGSC0003DMG400000302, PGSC0003DMG400000321, PGSC0003DMG400000328, PGSC0003DMG400000372, PGSC0003DMG400000375, PGS…
GO:0009719	response to endogenous stimulus	920	226	175.7	1.3e-05	0.001801	P	PGSC0003DMG400000118, PGSC0003DMG400000232, PGSC0003DMG400000248, PGSC0003DMG400000274, PGSC0003DMG400000364, PGSC0003DMG400000375, PGSC0003DMG400000505, PGSC0003DMG400000512, PGSC0003DMG400000513, PGSC0003DMG400000561, PGSC0003DMG400000879, PGSC0003DMG400000910, PGSC0003DMG400001149, PGSC0003DMG400001460, PGSC0003DMG400001498, PGSC0003DMG400001598, PGSC0003DMG400001604, PGSC0003DMG400001633, PGS…	PGSC0003DMG400000118, PGSC0003DMG400000232, PGSC0003DMG400000248, PGSC0003DMG400000274, PGSC0003DMG400000364, PGSC0003DMG400000375, PGSC0003DMG400000505, PGSC0003DMG400000512, PGSC0003DMG400000513, PGSC0003DMG400000561, PGSC0003DMG400000879, PGSC0003DMG400000910, PGSC0003DMG400001149, PGSC0003DMG400001460, PGSC0003DMG400001498, PGSC0003DMG400001598, PGSC0003DMG400001604, PGSC0003DMG400001633, PGS…
GO:0009408	response to heat	117	42	22.34	1.4e-05	0.001884	P	PGSC0003DMG400000079, PGSC0003DMG400000398, PGSC0003DMG400000884, PGSC0003DMG400000910, PGSC0003DMG400001442, PGSC0003DMG400001842, PGSC0003DMG400001879, PGSC0003DMG400002987, PGSC0003DMG400004808, PGSC0003DMG400006170, PGSC0003DMG400006271, PGSC0003DMG400007966, PGSC0003DMG400008223, PGSC0003DMG400008824, PGSC0003DMG400009509, PGSC0003DMG400009928, PGSC0003DMG400009968, PGSC0003DMG400011721, PGS…	PGSC0003DMG400000079, PGSC0003DMG400000398, PGSC0003DMG400000884, PGSC0003DMG400000910, PGSC0003DMG400001442, PGSC0003DMG400001842, PGSC0003DMG400001879, PGSC0003DMG400002987, PGSC0003DMG400004808, PGSC0003DMG400006170, PGSC0003DMG400006271, PGSC0003DMG400007966, PGSC0003DMG400008223, PGSC0003DMG400008824, PGSC0003DMG400009509, PGSC0003DMG400009928, PGSC0003DMG400009968, PGSC0003DMG400011721, PGS…
GO:0051716	cellular response to stimulus	1093	261	208.74	2.4e-05	0.003141	P	PGSC0003DMG400000118, PGSC0003DMG400000130, PGSC0003DMG400000248, PGSC0003DMG400000276, PGSC0003DMG400000372, PGSC0003DMG400000375, PGSC0003DMG400000505, PGSC0003DMG400000584, PGSC0003DMG400000910, PGSC0003DMG400001069, PGSC0003DMG400001432, PGSC0003DMG400001460, PGSC0003DMG400001498, PGSC0003DMG400001633, PGSC0003DMG400001716, PGSC0003DMG400002321, PGSC0003DMG400002389, PGSC0003DMG400002427, PGS…	PGSC0003DMG400000118, PGSC0003DMG400000130, PGSC0003DMG400000248, PGSC0003DMG400000276, PGSC0003DMG400000372, PGSC0003DMG400000375, PGSC0003DMG400000505, PGSC0003DMG400000584, PGSC0003DMG400000910, PGSC0003DMG400001069, PGSC0003DMG400001432, PGSC0003DMG400001460, PGSC0003DMG400001498, PGSC0003DMG400001633, PGSC0003DMG400001716, PGSC0003DMG400002321, PGSC0003DMG400002389, PGSC0003DMG400002427, PGS…
GO:0048583	regulation of response to stimulus	298	86	56.91	2.5e-05	0.003183	P	PGSC0003DMG400000396, PGSC0003DMG400000555, PGSC0003DMG400001432, PGSC0003DMG400001460, PGSC0003DMG400001633, PGSC0003DMG400002389, PGSC0003DMG400002562, PGSC0003DMG400002613, PGSC0003DMG400002890, PGSC0003DMG400002929, PGSC0003DMG400002930, PGSC0003DMG400003044, PGSC0003DMG400005987, PGSC0003DMG400006480, PGSC0003DMG400008506, PGSC0003DMG400009108, PGSC0003DMG400009181, PGSC0003DMG400010342, PGS…	PGSC0003DMG400000396, PGSC0003DMG400000555, PGSC0003DMG400001432, PGSC0003DMG400001460, PGSC0003DMG400001633, PGSC0003DMG400002389, PGSC0003DMG400002562, PGSC0003DMG400002613, PGSC0003DMG400002890, PGSC0003DMG400002929, PGSC0003DMG400002930, PGSC0003DMG400003044, PGSC0003DMG400005987, PGSC0003DMG400006480, PGSC0003DMG400008506, PGSC0003DMG400009108, PGSC0003DMG400009181, PGSC0003DMG400010342, PGS…
GO:0009414	response to water deprivation	179	57	34.18	2.9e-05	0.003595	P	PGSC0003DMG400000066, PGSC0003DMG400000067, PGSC0003DMG400000248, PGSC0003DMG400000513, PGSC0003DMG400001066, PGSC0003DMG400001549, PGSC0003DMG400001879, PGSC0003DMG400001960, PGSC0003DMG400003632, PGSC0003DMG400003837, PGSC0003DMG400004923, PGSC0003DMG400006211, PGSC0003DMG400006814, PGSC0003DMG400007951, PGSC0003DMG400007966, PGSC0003DMG400008011, PGSC0003DMG400009940, PGSC0003DMG400009968, PGS…	PGSC0003DMG400000066, PGSC0003DMG400000067, PGSC0003DMG400000248, PGSC0003DMG400000513, PGSC0003DMG400001066, PGSC0003DMG400001549, PGSC0003DMG400001879, PGSC0003DMG400001960, PGSC0003DMG400003632, PGSC0003DMG400003837, PGSC0003DMG400004923, PGSC0003DMG400006211, PGSC0003DMG400006814, PGSC0003DMG400007951, PGSC0003DMG400007966, PGSC0003DMG400008011, PGSC0003DMG400009940, PGSC0003DMG400009968, PGS…
GO:0071310	cellular response to organic substance	364	101	69.52	3e-05	0.003624	P	PGSC0003DMG400000118, PGSC0003DMG400000248, PGSC0003DMG400000375, PGSC0003DMG400000505, PGSC0003DMG400001460, PGSC0003DMG400001498, PGSC0003DMG400001633, PGSC0003DMG400002321, PGSC0003DMG400002550, PGSC0003DMG400002562, PGSC0003DMG400002608, PGSC0003DMG400002613, PGSC0003DMG400002930, PGSC0003DMG400004790, PGSC0003DMG400005338, PGSC0003DMG400005794, PGSC0003DMG400005987, PGSC0003DMG400006108, PGS…	PGSC0003DMG400000118, PGSC0003DMG400000248, PGSC0003DMG400000375, PGSC0003DMG400000505, PGSC0003DMG400001460, PGSC0003DMG400001498, PGSC0003DMG400001633, PGSC0003DMG400002321, PGSC0003DMG400002550, PGSC0003DMG400002562, PGSC0003DMG400002608, PGSC0003DMG400002613, PGSC0003DMG400002930, PGSC0003DMG400004790, PGSC0003DMG400005338, PGSC0003DMG400005794, PGSC0003DMG400005987, PGSC0003DMG400006108, PGS…
GO:0009755	hormone-mediated signaling pathway	271	79	51.75	3.5e-05	0.004122	P	PGSC0003DMG400000118, PGSC0003DMG400000248, PGSC0003DMG400000375, PGSC0003DMG400001460, PGSC0003DMG400001498, PGSC0003DMG400001633, PGSC0003DMG400002550, PGSC0003DMG400002562, PGSC0003DMG400002608, PGSC0003DMG400002930, PGSC0003DMG400005338, PGSC0003DMG400005794, PGSC0003DMG400005987, PGSC0003DMG400006108, PGSC0003DMG400006211, PGSC0003DMG400006393, PGSC0003DMG400006480, PGSC0003DMG400008011, PGS…	PGSC0003DMG400000118, PGSC0003DMG400000248, PGSC0003DMG400000375, PGSC0003DMG400001460, PGSC0003DMG400001498, PGSC0003DMG400001633, PGSC0003DMG400002550, PGSC0003DMG400002562, PGSC0003DMG400002608, PGSC0003DMG400002930, PGSC0003DMG400005338, PGSC0003DMG400005794, PGSC0003DMG400005987, PGSC0003DMG400006108, PGSC0003DMG400006211, PGSC0003DMG400006393, PGSC0003DMG400006480, PGSC0003DMG400008011, PGS…
GO:1901698	response to nitrogen compound	129	44	24.64	3.7e-05	0.00415	P	PGSC0003DMG400000505, PGSC0003DMG400000512, PGSC0003DMG400001145, PGSC0003DMG400001633, PGSC0003DMG400002321, PGSC0003DMG400002507, PGSC0003DMG400002613, PGSC0003DMG400004151, PGSC0003DMG400006384, PGSC0003DMG400008053, PGSC0003DMG400008202, PGSC0003DMG400008223, PGSC0003DMG400010008, PGSC0003DMG400010870, PGSC0003DMG400011326, PGSC0003DMG400011457, PGSC0003DMG400012318, PGSC0003DMG400012479, PGS…	PGSC0003DMG400000505, PGSC0003DMG400000512, PGSC0003DMG400001145, PGSC0003DMG400001633, PGSC0003DMG400002321, PGSC0003DMG400002507, PGSC0003DMG400002613, PGSC0003DMG400004151, PGSC0003DMG400006384, PGSC0003DMG400008053, PGSC0003DMG400008202, PGSC0003DMG400008223, PGSC0003DMG400010008, PGSC0003DMG400010870, PGSC0003DMG400011326, PGSC0003DMG400011457, PGSC0003DMG400012318, PGSC0003DMG400012479, PGS…
GO:0000302	response to reactive oxygen species	95	35	18.14	3.7e-05	0.00415	P	PGSC0003DMG400000079, PGSC0003DMG400000505, PGSC0003DMG400002321, PGSC0003DMG400002389, PGSC0003DMG400002756, PGSC0003DMG400002929, PGSC0003DMG400004259, PGSC0003DMG400005611, PGSC0003DMG400008223, PGSC0003DMG400008462, PGSC0003DMG400011352, PGSC0003DMG400014804, PGSC0003DMG400018430, PGSC0003DMG400018791, PGSC0003DMG400019472, PGSC0003DMG400021422, PGSC0003DMG400023416, PGSC0003DMG400023622, PGS…	PGSC0003DMG400000079, PGSC0003DMG400000505, PGSC0003DMG400002321, PGSC0003DMG400002389, PGSC0003DMG400002756, PGSC0003DMG400002929, PGSC0003DMG400004259, PGSC0003DMG400005611, PGSC0003DMG400008223, PGSC0003DMG400008462, PGSC0003DMG400011352, PGSC0003DMG400014804, PGSC0003DMG400018430, PGSC0003DMG400018791, PGSC0003DMG400019472, PGSC0003DMG400021422, PGSC0003DMG400023416, PGSC0003DMG400023622, PGS…
GO:0009409	response to cold	218	66	41.63	4.3e-05	0.004711	P	PGSC0003DMG400000165, PGSC0003DMG400000274, PGSC0003DMG400000302, PGSC0003DMG400000398, PGSC0003DMG400000493, PGSC0003DMG400000884, PGSC0003DMG400000910, PGSC0003DMG400001879, PGSC0003DMG400002389, PGSC0003DMG400002396, PGSC0003DMG400002890, PGSC0003DMG400002929, PGSC0003DMG400003755, PGSC0003DMG400006083, PGSC0003DMG400006217, PGSC0003DMG400007966, PGSC0003DMG400008079, PGSC0003DMG400008551, PGS…	PGSC0003DMG400000165, PGSC0003DMG400000274, PGSC0003DMG400000302, PGSC0003DMG400000398, PGSC0003DMG400000493, PGSC0003DMG400000884, PGSC0003DMG400000910, PGSC0003DMG400001879, PGSC0003DMG400002389, PGSC0003DMG400002396, PGSC0003DMG400002890, PGSC0003DMG400002929, PGSC0003DMG400003755, PGSC0003DMG400006083, PGSC0003DMG400006217, PGSC0003DMG400007966, PGSC0003DMG400008079, PGSC0003DMG400008551, PGS…
GO:0006820	anion transport	186	58	35.52	4.9e-05	0.005246	P	PGSC0003DMG400000047, PGSC0003DMG400000121, PGSC0003DMG400000468, PGSC0003DMG400000543, PGSC0003DMG400000879, PGSC0003DMG400001145, PGSC0003DMG400004065, PGSC0003DMG400004961, PGSC0003DMG400005214, PGSC0003DMG400005612, PGSC0003DMG400005713, PGSC0003DMG400005803, PGSC0003DMG400006975, PGSC0003DMG400007784, PGSC0003DMG400008144, PGSC0003DMG400008171, PGSC0003DMG400008296, PGSC0003DMG400009333, PGS…	PGSC0003DMG400000047, PGSC0003DMG400000121, PGSC0003DMG400000468, PGSC0003DMG400000543, PGSC0003DMG400000879, PGSC0003DMG400001145, PGSC0003DMG400004065, PGSC0003DMG400004961, PGSC0003DMG400005214, PGSC0003DMG400005612, PGSC0003DMG400005713, PGSC0003DMG400005803, PGSC0003DMG400006975, PGSC0003DMG400007784, PGSC0003DMG400008144, PGSC0003DMG400008171, PGSC0003DMG400008296, PGSC0003DMG400009333, PGS…
GO:0042542	response to hydrogen peroxide	41	19	7.83	6.5e-05	0.006805	P	PGSC0003DMG400000079, PGSC0003DMG400002756, PGSC0003DMG400004259, PGSC0003DMG400005611, PGSC0003DMG400008223, PGSC0003DMG400008462, PGSC0003DMG400011352, PGSC0003DMG400018791, PGSC0003DMG400021422, PGSC0003DMG400024644, PGSC0003DMG400026262, PGSC0003DMG400028624, PGSC0003DMG400030089, PGSC0003DMG400030927, PGSC0003DMG400031788, PGSC0003DMG401012679, PGSC0003DMG401026984, PGSC0003DMG402001494, PGS…	PGSC0003DMG400000079, PGSC0003DMG400002756, PGSC0003DMG400004259, PGSC0003DMG400005611, PGSC0003DMG400008223, PGSC0003DMG400008462, PGSC0003DMG400011352, PGSC0003DMG400018791, PGSC0003DMG400021422, PGSC0003DMG400024644, PGSC0003DMG400026262, PGSC0003DMG400028624, PGSC0003DMG400030089, PGSC0003DMG400030927, PGSC0003DMG400031788, PGSC0003DMG401012679, PGSC0003DMG401026984, PGSC0003DMG402001494, PGS…
GO:0009415	response to water	184	57	35.14	6.9e-05	0.007066	P	PGSC0003DMG400000066, PGSC0003DMG400000067, PGSC0003DMG400000248, PGSC0003DMG400000513, PGSC0003DMG400001066, PGSC0003DMG400001549, PGSC0003DMG400001879, PGSC0003DMG400001960, PGSC0003DMG400003632, PGSC0003DMG400003837, PGSC0003DMG400004923, PGSC0003DMG400006211, PGSC0003DMG400006814, PGSC0003DMG400007951, PGSC0003DMG400007966, PGSC0003DMG400008011, PGSC0003DMG400009940, PGSC0003DMG400009968, PGS…	PGSC0003DMG400000066, PGSC0003DMG400000067, PGSC0003DMG400000248, PGSC0003DMG400000513, PGSC0003DMG400001066, PGSC0003DMG400001549, PGSC0003DMG400001879, PGSC0003DMG400001960, PGSC0003DMG400003632, PGSC0003DMG400003837, PGSC0003DMG400004923, PGSC0003DMG400006211, PGSC0003DMG400006814, PGSC0003DMG400007951, PGSC0003DMG400007966, PGSC0003DMG400008011, PGSC0003DMG400009940, PGSC0003DMG400009968, PGS…
GO:0032870	cellular response to hormone stimulus	302	85	57.67	7.3e-05	0.007317	P	PGSC0003DMG400000118, PGSC0003DMG400000248, PGSC0003DMG400000375, PGSC0003DMG400001460, PGSC0003DMG400001498, PGSC0003DMG400001633, PGSC0003DMG400002550, PGSC0003DMG400002562, PGSC0003DMG400002608, PGSC0003DMG400002613, PGSC0003DMG400002930, PGSC0003DMG400004790, PGSC0003DMG400005338, PGSC0003DMG400005794, PGSC0003DMG400005987, PGSC0003DMG400006108, PGSC0003DMG400006211, PGSC0003DMG400006393, PGS…	PGSC0003DMG400000118, PGSC0003DMG400000248, PGSC0003DMG400000375, PGSC0003DMG400001460, PGSC0003DMG400001498, PGSC0003DMG400001633, PGSC0003DMG400002550, PGSC0003DMG400002562, PGSC0003DMG400002608, PGSC0003DMG400002613, PGSC0003DMG400002930, PGSC0003DMG400004790, PGSC0003DMG400005338, PGSC0003DMG400005794, PGSC0003DMG400005987, PGSC0003DMG400006108, PGSC0003DMG400006211, PGSC0003DMG400006393, PGS…
GO:0071495	cellular response to endogenous stimulus	305	85	58.25	0.00011	0.01016	P	PGSC0003DMG400000118, PGSC0003DMG400000248, PGSC0003DMG400000375, PGSC0003DMG400001460, PGSC0003DMG400001498, PGSC0003DMG400001633, PGSC0003DMG400002550, PGSC0003DMG400002562, PGSC0003DMG400002608, PGSC0003DMG400002613, PGSC0003DMG400002930, PGSC0003DMG400004790, PGSC0003DMG400005338, PGSC0003DMG400005794, PGSC0003DMG400005987, PGSC0003DMG400006108, PGSC0003DMG400006211, PGSC0003DMG400006393, PGS…	PGSC0003DMG400000118, PGSC0003DMG400000248, PGSC0003DMG400000375, PGSC0003DMG400001460, PGSC0003DMG400001498, PGSC0003DMG400001633, PGSC0003DMG400002550, PGSC0003DMG400002562, PGSC0003DMG400002608, PGSC0003DMG400002613, PGSC0003DMG400002930, PGSC0003DMG400004790, PGSC0003DMG400005338, PGSC0003DMG400005794, PGSC0003DMG400005987, PGSC0003DMG400006108, PGSC0003DMG400006211, PGSC0003DMG400006393, PGS…
GO:0046686	response to cadmium ion	195	59	37.24	0.00011	0.01016	P	PGSC0003DMG400000276, PGSC0003DMG400000398, PGSC0003DMG400002389, PGSC0003DMG400002524, PGSC0003DMG400002779, PGSC0003DMG400002929, PGSC0003DMG400004355, PGSC0003DMG400004781, PGSC0003DMG400004784, PGSC0003DMG400004808, PGSC0003DMG400004828, PGSC0003DMG400005611, PGSC0003DMG400005626, PGSC0003DMG400006214, PGSC0003DMG400006391, PGSC0003DMG400006590, PGSC0003DMG400008932, PGSC0003DMG400009333, PGS…	PGSC0003DMG400000276, PGSC0003DMG400000398, PGSC0003DMG400002389, PGSC0003DMG400002524, PGSC0003DMG400002779, PGSC0003DMG400002929, PGSC0003DMG400004355, PGSC0003DMG400004781, PGSC0003DMG400004784, PGSC0003DMG400004808, PGSC0003DMG400004828, PGSC0003DMG400005611, PGSC0003DMG400005626, PGSC0003DMG400006214, PGSC0003DMG400006391, PGSC0003DMG400006590, PGSC0003DMG400008932, PGSC0003DMG400009333, PGS…
GO:0009737	response to abscisic acid	288	81	55	0.00011	0.01016	P	PGSC0003DMG400000232, PGSC0003DMG400000248, PGSC0003DMG400000274, PGSC0003DMG400000364, PGSC0003DMG400000505, PGSC0003DMG400000512, PGSC0003DMG400000513, PGSC0003DMG400000879, PGSC0003DMG400001460, PGSC0003DMG400001598, PGSC0003DMG400002613, PGSC0003DMG400003924, PGSC0003DMG400004583, PGSC0003DMG400004800, PGSC0003DMG400006211, PGSC0003DMG400006752, PGSC0003DMG400008011, PGSC0003DMG400008081, PGS…	PGSC0003DMG400000232, PGSC0003DMG400000248, PGSC0003DMG400000274, PGSC0003DMG400000364, PGSC0003DMG400000505, PGSC0003DMG400000512, PGSC0003DMG400000513, PGSC0003DMG400000879, PGSC0003DMG400001460, PGSC0003DMG400001598, PGSC0003DMG400002613, PGSC0003DMG400003924, PGSC0003DMG400004583, PGSC0003DMG400004800, PGSC0003DMG400006211, PGSC0003DMG400006752, PGSC0003DMG400008011, PGSC0003DMG400008081, PGS…
GO:0006979	response to oxidative stress	301	84	57.48	0.00011	0.01016	P	PGSC0003DMG400000079, PGSC0003DMG400000505, PGSC0003DMG400000513, PGSC0003DMG400000618, PGSC0003DMG400001089, PGSC0003DMG400002321, PGSC0003DMG400002389, PGSC0003DMG400002524, PGSC0003DMG400002724, PGSC0003DMG400002756, PGSC0003DMG400002929, PGSC0003DMG400003654, PGSC0003DMG400003755, PGSC0003DMG400004090, PGSC0003DMG400004259, PGSC0003DMG400004687, PGSC0003DMG400004966, PGSC0003DMG400005062, PGS…	PGSC0003DMG400000079, PGSC0003DMG400000505, PGSC0003DMG400000513, PGSC0003DMG400000618, PGSC0003DMG400001089, PGSC0003DMG400002321, PGSC0003DMG400002389, PGSC0003DMG400002524, PGSC0003DMG400002724, PGSC0003DMG400002756, PGSC0003DMG400002929, PGSC0003DMG400003654, PGSC0003DMG400003755, PGSC0003DMG400004090, PGSC0003DMG400004259, PGSC0003DMG400004687, PGSC0003DMG400004966, PGSC0003DMG400005062, PGS…
GO:0010243	response to organonitrogen compound	81	30	15.47	0.00012	0.01087	P	PGSC0003DMG400000512, PGSC0003DMG400002507, PGSC0003DMG400002613, PGSC0003DMG400004151, PGSC0003DMG400008202, PGSC0003DMG400008223, PGSC0003DMG400010008, PGSC0003DMG400010870, PGSC0003DMG400011326, PGSC0003DMG400011457, PGSC0003DMG400012318, PGSC0003DMG400014732, PGSC0003DMG400014791, PGSC0003DMG400016006, PGSC0003DMG400016285, PGSC0003DMG400017204, PGSC0003DMG400018352, PGSC0003DMG400020608, PGS…	PGSC0003DMG400000512, PGSC0003DMG400002507, PGSC0003DMG400002613, PGSC0003DMG400004151, PGSC0003DMG400008202, PGSC0003DMG400008223, PGSC0003DMG400010008, PGSC0003DMG400010870, PGSC0003DMG400011326, PGSC0003DMG400011457, PGSC0003DMG400012318, PGSC0003DMG400014732, PGSC0003DMG400014791, PGSC0003DMG400016006, PGSC0003DMG400016285, PGSC0003DMG400017204, PGSC0003DMG400018352, PGSC0003DMG400020608, PGS…
GO:0014070	response to organic cyclic compound	172	53	32.85	0.00014	0.01244	P	PGSC0003DMG400000505, PGSC0003DMG400000910, PGSC0003DMG400001598, PGSC0003DMG400001633, PGSC0003DMG400001801, PGSC0003DMG400002613, PGSC0003DMG400004151, PGSC0003DMG400005111, PGSC0003DMG400005626, PGSC0003DMG400005918, PGSC0003DMG400008053, PGSC0003DMG400008499, PGSC0003DMG400008579, PGSC0003DMG400010399, PGSC0003DMG400010859, PGSC0003DMG400013215, PGSC0003DMG400013828, PGSC0003DMG400014266, PGS…	PGSC0003DMG400000505, PGSC0003DMG400000910, PGSC0003DMG400001598, PGSC0003DMG400001633, PGSC0003DMG400001801, PGSC0003DMG400002613, PGSC0003DMG400004151, PGSC0003DMG400005111, PGSC0003DMG400005626, PGSC0003DMG400005918, PGSC0003DMG400008053, PGSC0003DMG400008499, PGSC0003DMG400008579, PGSC0003DMG400010399, PGSC0003DMG400010859, PGSC0003DMG400013215, PGSC0003DMG400013828, PGSC0003DMG400014266, PGS…
GO:0009699	phenylpropanoid biosynthetic process	47	20	8.98	0.00018	0.0157	P	PGSC0003DMG400000321, PGSC0003DMG400003289, PGSC0003DMG400003546, PGSC0003DMG400006101, PGSC0003DMG400006214, PGSC0003DMG400007178, PGSC0003DMG400010578, PGSC0003DMG400011640, PGSC0003DMG400013215, PGSC0003DMG400014152, PGSC0003DMG400019386, PGSC0003DMG400019825, PGSC0003DMG400020471, PGSC0003DMG400023458, PGSC0003DMG400023506, PGSC0003DMG400025880, PGSC0003DMG400030349, PGSC0003DMG400031731, PGS…	PGSC0003DMG400000321, PGSC0003DMG400003289, PGSC0003DMG400003546, PGSC0003DMG400006101, PGSC0003DMG400006214, PGSC0003DMG400007178, PGSC0003DMG400010578, PGSC0003DMG400011640, PGSC0003DMG400013215, PGSC0003DMG400014152, PGSC0003DMG400019386, PGSC0003DMG400019825, PGSC0003DMG400020471, PGSC0003DMG400023458, PGSC0003DMG400023506, PGSC0003DMG400025880, PGSC0003DMG400030349, PGSC0003DMG400031731, PGS…
GO:0080167	response to karrikin	83	30	15.85	0.00019	0.01627	P	PGSC0003DMG400000761, PGSC0003DMG400002789, PGSC0003DMG400003805, PGSC0003DMG400008936, PGSC0003DMG400011929, PGSC0003DMG400012120, PGSC0003DMG400013285, PGSC0003DMG400014627, PGSC0003DMG400016285, PGSC0003DMG400016381, PGSC0003DMG400017301, PGSC0003DMG400018791, PGSC0003DMG400018922, PGSC0003DMG400020266, PGSC0003DMG400021542, PGSC0003DMG400023011, PGSC0003DMG400025022, PGSC0003DMG400025336, PGS…	PGSC0003DMG400000761, PGSC0003DMG400002789, PGSC0003DMG400003805, PGSC0003DMG400008936, PGSC0003DMG400011929, PGSC0003DMG400012120, PGSC0003DMG400013285, PGSC0003DMG400014627, PGSC0003DMG400016285, PGSC0003DMG400016381, PGSC0003DMG400017301, PGSC0003DMG400018791, PGSC0003DMG400018922, PGSC0003DMG400020266, PGSC0003DMG400021542, PGSC0003DMG400023011, PGSC0003DMG400025022, PGSC0003DMG400025336, PGS…
GO:0009698	phenylpropanoid metabolic process	72	27	13.75	0.0002	0.01653	P	PGSC0003DMG400000321, PGSC0003DMG400002562, PGSC0003DMG400003289, PGSC0003DMG400003546, PGSC0003DMG400004351, PGSC0003DMG400006101, PGSC0003DMG400006214, PGSC0003DMG400007178, PGSC0003DMG400010578, PGSC0003DMG400011640, PGSC0003DMG400013215, PGSC0003DMG400013779, PGSC0003DMG400014152, PGSC0003DMG400019386, PGSC0003DMG400019825, PGSC0003DMG400020471, PGSC0003DMG400021966, PGSC0003DMG400023458, PGS…	PGSC0003DMG400000321, PGSC0003DMG400002562, PGSC0003DMG400003289, PGSC0003DMG400003546, PGSC0003DMG400004351, PGSC0003DMG400006101, PGSC0003DMG400006214, PGSC0003DMG400007178, PGSC0003DMG400010578, PGSC0003DMG400011640, PGSC0003DMG400013215, PGSC0003DMG400013779, PGSC0003DMG400014152, PGSC0003DMG400019386, PGSC0003DMG400019825, PGSC0003DMG400020471, PGSC0003DMG400021966, PGSC0003DMG400023458, PGS…
GO:0010038	response to metal ion	254	72	48.51	0.0002	0.01653	P	PGSC0003DMG400000276, PGSC0003DMG400000398, PGSC0003DMG400002321, PGSC0003DMG400002389, PGSC0003DMG400002524, PGSC0003DMG400002779, PGSC0003DMG400002929, PGSC0003DMG400004355, PGSC0003DMG400004781, PGSC0003DMG400004784, PGSC0003DMG400004808, PGSC0003DMG400004828, PGSC0003DMG400005611, PGSC0003DMG400005626, PGSC0003DMG400006214, PGSC0003DMG400006391, PGSC0003DMG400006590, PGSC0003DMG400008932, PGS…	PGSC0003DMG400000276, PGSC0003DMG400000398, PGSC0003DMG400002321, PGSC0003DMG400002389, PGSC0003DMG400002524, PGSC0003DMG400002779, PGSC0003DMG400002929, PGSC0003DMG400004355, PGSC0003DMG400004781, PGSC0003DMG400004784, PGSC0003DMG400004808, PGSC0003DMG400004828, PGSC0003DMG400005611, PGSC0003DMG400005626, PGSC0003DMG400006214, PGSC0003DMG400006391, PGSC0003DMG400006590, PGSC0003DMG400008932, PGS…
GO:0010200	response to chitin	65	25	12.41	0.00021	0.01706	P	PGSC0003DMG400000512, PGSC0003DMG400002507, PGSC0003DMG400008202, PGSC0003DMG400008223, PGSC0003DMG400010008, PGSC0003DMG400010870, PGSC0003DMG400011326, PGSC0003DMG400011457, PGSC0003DMG400012318, PGSC0003DMG400014732, PGSC0003DMG400014791, PGSC0003DMG400016006, PGSC0003DMG400018352, PGSC0003DMG400020608, PGSC0003DMG400021358, PGSC0003DMG400022043, PGSC0003DMG400023800, PGSC0003DMG400026232, PGS…	PGSC0003DMG400000512, PGSC0003DMG400002507, PGSC0003DMG400008202, PGSC0003DMG400008223, PGSC0003DMG400010008, PGSC0003DMG400010870, PGSC0003DMG400011326, PGSC0003DMG400011457, PGSC0003DMG400012318, PGSC0003DMG400014732, PGSC0003DMG400014791, PGSC0003DMG400016006, PGSC0003DMG400018352, PGSC0003DMG400020608, PGSC0003DMG400021358, PGSC0003DMG400022043, PGSC0003DMG400023800, PGSC0003DMG400026232, PGS…
GO:0005991	trehalose metabolic process	22	12	4.2	0.00022	0.01757	P	PGSC0003DMG400000246, PGSC0003DMG400004114, PGSC0003DMG400009109, PGSC0003DMG400009477, PGSC0003DMG400012252, PGSC0003DMG400013857, PGSC0003DMG400017276, PGSC0003DMG400022778, PGSC0003DMG400023995, PGSC0003DMG400027449, PGSC0003DMG400028467, PGSC0003DMG401017546	PGSC0003DMG400000246, PGSC0003DMG400004114, PGSC0003DMG400009109, PGSC0003DMG400009477, PGSC0003DMG400012252, PGSC0003DMG400013857, PGSC0003DMG400017276, PGSC0003DMG400022778, PGSC0003DMG400023995, PGSC0003DMG400027449, PGSC0003DMG400028467, PGSC0003DMG401017546
GO:0048544	recognition of pollen	69	26	13.18	0.00024	0.01884	P	PGSC0003DMG400000179, PGSC0003DMG400003313, PGSC0003DMG400003999, PGSC0003DMG400004930, PGSC0003DMG400008523, PGSC0003DMG400011251, PGSC0003DMG400013885, PGSC0003DMG400017330, PGSC0003DMG400017331, PGSC0003DMG400017946, PGSC0003DMG400018452, PGSC0003DMG400018457, PGSC0003DMG400019237, PGSC0003DMG400019278, PGSC0003DMG400021804, PGSC0003DMG400022391, PGSC0003DMG400022426, PGSC0003DMG400024998, PGS…	PGSC0003DMG400000179, PGSC0003DMG400003313, PGSC0003DMG400003999, PGSC0003DMG400004930, PGSC0003DMG400008523, PGSC0003DMG400011251, PGSC0003DMG400013885, PGSC0003DMG400017330, PGSC0003DMG400017331, PGSC0003DMG400017946, PGSC0003DMG400018452, PGSC0003DMG400018457, PGSC0003DMG400019237, PGSC0003DMG400019278, PGSC0003DMG400021804, PGSC0003DMG400022391, PGSC0003DMG400022426, PGSC0003DMG400024998, PGS…
GO:0051234	establishment of localization	1712	381	326.95	0.00025	0.01931	P	PGSC0003DMG400000003, PGSC0003DMG400000047, PGSC0003DMG400000121, PGSC0003DMG400000175, PGSC0003DMG400000227, PGSC0003DMG400000328, PGSC0003DMG400000468, PGSC0003DMG400000543, PGSC0003DMG400000719, PGSC0003DMG400000738, PGSC0003DMG400000805, PGSC0003DMG400000862, PGSC0003DMG400000879, PGSC0003DMG400001066, PGSC0003DMG400001145, PGSC0003DMG400001322, PGSC0003DMG400001393, PGSC0003DMG400001432, PGS…	PGSC0003DMG400000003, PGSC0003DMG400000047, PGSC0003DMG400000121, PGSC0003DMG400000175, PGSC0003DMG400000227, PGSC0003DMG400000328, PGSC0003DMG400000468, PGSC0003DMG400000543, PGSC0003DMG400000719, PGSC0003DMG400000738, PGSC0003DMG400000805, PGSC0003DMG400000862, PGSC0003DMG400000879, PGSC0003DMG400001066, PGSC0003DMG400001145, PGSC0003DMG400001322, PGSC0003DMG400001393, PGSC0003DMG400001432, PGS…
GO:0009311	oligosaccharide metabolic process	55	22	10.5	0.00026	0.01976	P	PGSC0003DMG400000246, PGSC0003DMG400000513, PGSC0003DMG400002756, PGSC0003DMG400002895, PGSC0003DMG400004114, PGSC0003DMG400008499, PGSC0003DMG400009109, PGSC0003DMG400009477, PGSC0003DMG400012252, PGSC0003DMG400013546, PGSC0003DMG400013857, PGSC0003DMG400017276, PGSC0003DMG400017397, PGSC0003DMG400021991, PGSC0003DMG400022778, PGSC0003DMG400023995, PGSC0003DMG400024812, PGSC0003DMG400026107, PGS…	PGSC0003DMG400000246, PGSC0003DMG400000513, PGSC0003DMG400002756, PGSC0003DMG400002895, PGSC0003DMG400004114, PGSC0003DMG400008499, PGSC0003DMG400009109, PGSC0003DMG400009477, PGSC0003DMG400012252, PGSC0003DMG400013546, PGSC0003DMG400013857, PGSC0003DMG400017276, PGSC0003DMG400017397, PGSC0003DMG400021991, PGSC0003DMG400022778, PGSC0003DMG400023995, PGSC0003DMG400024812, PGSC0003DMG400026107, PGS…
GO:0006810	transport	1699	378	324.47	0.00027	0.02019	P	PGSC0003DMG400000003, PGSC0003DMG400000047, PGSC0003DMG400000121, PGSC0003DMG400000175, PGSC0003DMG400000227, PGSC0003DMG400000328, PGSC0003DMG400000468, PGSC0003DMG400000543, PGSC0003DMG400000719, PGSC0003DMG400000738, PGSC0003DMG400000862, PGSC0003DMG400000879, PGSC0003DMG400001066, PGSC0003DMG400001145, PGSC0003DMG400001322, PGSC0003DMG400001393, PGSC0003DMG400001432, PGSC0003DMG400001461, PGS…	PGSC0003DMG400000003, PGSC0003DMG400000047, PGSC0003DMG400000121, PGSC0003DMG400000175, PGSC0003DMG400000227, PGSC0003DMG400000328, PGSC0003DMG400000468, PGSC0003DMG400000543, PGSC0003DMG400000719, PGSC0003DMG400000738, PGSC0003DMG400000862, PGSC0003DMG400000879, PGSC0003DMG400001066, PGSC0003DMG400001145, PGSC0003DMG400001322, PGSC0003DMG400001393, PGSC0003DMG400001432, PGSC0003DMG400001461, PGS…
GO:0044699	single-organism process	6501	1319	1241.53	0.00028	0.02029	P	PGSC0003DMG400000003, PGSC0003DMG400000047, PGSC0003DMG400000079, PGSC0003DMG400000118, PGSC0003DMG400000120, PGSC0003DMG400000121, PGSC0003DMG400000130, PGSC0003DMG400000175, PGSC0003DMG400000179, PGSC0003DMG400000214, PGSC0003DMG400000227, PGSC0003DMG400000246, PGSC0003DMG400000248, PGSC0003DMG400000274, PGSC0003DMG400000276, PGSC0003DMG400000296, PGSC0003DMG400000302, PGSC0003DMG400000321, PGS…	PGSC0003DMG400000003, PGSC0003DMG400000047, PGSC0003DMG400000079, PGSC0003DMG400000118, PGSC0003DMG400000120, PGSC0003DMG400000121, PGSC0003DMG400000130, PGSC0003DMG400000175, PGSC0003DMG400000179, PGSC0003DMG400000214, PGSC0003DMG400000227, PGSC0003DMG400000246, PGSC0003DMG400000248, PGSC0003DMG400000274, PGSC0003DMG400000276, PGSC0003DMG400000296, PGSC0003DMG400000302, PGSC0003DMG400000321, PGS…
GO:0010345	suberin biosynthetic process	7	6	1.34	0.00028	0.02029	P	PGSC0003DMG400006101, PGSC0003DMG400010578, PGSC0003DMG400023506, PGSC0003DMG400025880, PGSC0003DMG400030349, PGSC0003DMG400031731	PGSC0003DMG400006101, PGSC0003DMG400010578, PGSC0003DMG400023506, PGSC0003DMG400025880, PGSC0003DMG400030349, PGSC0003DMG400031731
GO:0080134	regulation of response to stress	156	48	29.79	0.0003	0.02109	P	PGSC0003DMG400000555, PGSC0003DMG400002389, PGSC0003DMG400002613, PGSC0003DMG400002890, PGSC0003DMG400002929, PGSC0003DMG400003044, PGSC0003DMG400006480, PGSC0003DMG400008506, PGSC0003DMG400009181, PGSC0003DMG400010342, PGSC0003DMG400010859, PGSC0003DMG400011500, PGSC0003DMG400012613, PGSC0003DMG400013483, PGSC0003DMG400015157, PGSC0003DMG400016117, PGSC0003DMG400017252, PGSC0003DMG400018343, PGS…	PGSC0003DMG400000555, PGSC0003DMG400002389, PGSC0003DMG400002613, PGSC0003DMG400002890, PGSC0003DMG400002929, PGSC0003DMG400003044, PGSC0003DMG400006480, PGSC0003DMG400008506, PGSC0003DMG400009181, PGSC0003DMG400010342, PGSC0003DMG400010859, PGSC0003DMG400011500, PGSC0003DMG400012613, PGSC0003DMG400013483, PGSC0003DMG400015157, PGSC0003DMG400016117, PGSC0003DMG400017252, PGSC0003DMG400018343, PGS…
GO:0015711	organic anion transport	104	35	19.86	0.0003	0.02109	P	PGSC0003DMG400000047, PGSC0003DMG400000121, PGSC0003DMG400000468, PGSC0003DMG400000543, PGSC0003DMG400000879, PGSC0003DMG400004065, PGSC0003DMG400004961, PGSC0003DMG400005612, PGSC0003DMG400005713, PGSC0003DMG400007784, PGSC0003DMG400008144, PGSC0003DMG400008171, PGSC0003DMG400009333, PGSC0003DMG400009672, PGSC0003DMG400013282, PGSC0003DMG400014236, PGSC0003DMG400017620, PGSC0003DMG400018150, PGS…	PGSC0003DMG400000047, PGSC0003DMG400000121, PGSC0003DMG400000468, PGSC0003DMG400000543, PGSC0003DMG400000879, PGSC0003DMG400004065, PGSC0003DMG400004961, PGSC0003DMG400005612, PGSC0003DMG400005713, PGSC0003DMG400007784, PGSC0003DMG400008144, PGSC0003DMG400008171, PGSC0003DMG400009333, PGSC0003DMG400009672, PGSC0003DMG400013282, PGSC0003DMG400014236, PGSC0003DMG400017620, PGSC0003DMG400018150, PGS…
GO:0008037	cell recognition	70	26	13.37	0.00031	0.02148	P	PGSC0003DMG400000179, PGSC0003DMG400003313, PGSC0003DMG400003999, PGSC0003DMG400004930, PGSC0003DMG400008523, PGSC0003DMG400011251, PGSC0003DMG400013885, PGSC0003DMG400017330, PGSC0003DMG400017331, PGSC0003DMG400017946, PGSC0003DMG400018452, PGSC0003DMG400018457, PGSC0003DMG400019237, PGSC0003DMG400019278, PGSC0003DMG400021804, PGSC0003DMG400022391, PGSC0003DMG400022426, PGSC0003DMG400024998, PGS…	PGSC0003DMG400000179, PGSC0003DMG400003313, PGSC0003DMG400003999, PGSC0003DMG400004930, PGSC0003DMG400008523, PGSC0003DMG400011251, PGSC0003DMG400013885, PGSC0003DMG400017330, PGSC0003DMG400017331, PGSC0003DMG400017946, PGSC0003DMG400018452, PGSC0003DMG400018457, PGSC0003DMG400019237, PGSC0003DMG400019278, PGSC0003DMG400021804, PGSC0003DMG400022391, PGSC0003DMG400022426, PGSC0003DMG400024998, PGS…
GO:0070482	response to oxygen levels	29	14	5.54	0.00035	0.0239	P	PGSC0003DMG400002895, PGSC0003DMG400004899, PGSC0003DMG400006936, PGSC0003DMG400008223, PGSC0003DMG400009142, PGSC0003DMG400009928, PGSC0003DMG400014492, PGSC0003DMG400019873, PGSC0003DMG400021512, PGSC0003DMG400023506, PGSC0003DMG400025463, PGSC0003DMG400030927, PGSC0003DMG400033028, PGSC0003DMG400033029	PGSC0003DMG400002895, PGSC0003DMG400004899, PGSC0003DMG400006936, PGSC0003DMG400008223, PGSC0003DMG400009142, PGSC0003DMG400009928, PGSC0003DMG400014492, PGSC0003DMG400019873, PGSC0003DMG400021512, PGSC0003DMG400023506, PGSC0003DMG400025463, PGSC0003DMG400030927, PGSC0003DMG400033028, PGSC0003DMG400033029
GO:0009991	response to extracellular stimulus	101	34	19.29	0.00036	0.02423	P	PGSC0003DMG400002321, PGSC0003DMG400002890, PGSC0003DMG400003837, PGSC0003DMG400004151, PGSC0003DMG400004170, PGSC0003DMG400005803, PGSC0003DMG400006391, PGSC0003DMG400010279, PGSC0003DMG400010399, PGSC0003DMG400011353, PGSC0003DMG400012239, PGSC0003DMG400014657, PGSC0003DMG400015197, PGSC0003DMG400017163, PGSC0003DMG400019063, PGSC0003DMG400019233, PGSC0003DMG400021895, PGSC0003DMG400021909, PGS…	PGSC0003DMG400002321, PGSC0003DMG400002890, PGSC0003DMG400003837, PGSC0003DMG400004151, PGSC0003DMG400004170, PGSC0003DMG400005803, PGSC0003DMG400006391, PGSC0003DMG400010279, PGSC0003DMG400010399, PGSC0003DMG400011353, PGSC0003DMG400012239, PGSC0003DMG400014657, PGSC0003DMG400015197, PGSC0003DMG400017163, PGSC0003DMG400019063, PGSC0003DMG400019233, PGSC0003DMG400021895, PGSC0003DMG400021909, PGS…
GO:0051179	localization	1760	389	336.12	0.00038	0.02521	P	PGSC0003DMG400000003, PGSC0003DMG400000047, PGSC0003DMG400000121, PGSC0003DMG400000175, PGSC0003DMG400000227, PGSC0003DMG400000328, PGSC0003DMG400000468, PGSC0003DMG400000543, PGSC0003DMG400000561, PGSC0003DMG400000719, PGSC0003DMG400000738, PGSC0003DMG400000805, PGSC0003DMG400000862, PGSC0003DMG400000879, PGSC0003DMG400001066, PGSC0003DMG400001145, PGSC0003DMG400001322, PGSC0003DMG400001393, PGS…	PGSC0003DMG400000003, PGSC0003DMG400000047, PGSC0003DMG400000121, PGSC0003DMG400000175, PGSC0003DMG400000227, PGSC0003DMG400000328, PGSC0003DMG400000468, PGSC0003DMG400000543, PGSC0003DMG400000561, PGSC0003DMG400000719, PGSC0003DMG400000738, PGSC0003DMG400000805, PGSC0003DMG400000862, PGSC0003DMG400000879, PGSC0003DMG400001066, PGSC0003DMG400001145, PGSC0003DMG400001322, PGSC0003DMG400001393, PGS…
GO:0044262	cellular carbohydrate metabolic process	264	73	50.42	0.00041	0.0261	P	PGSC0003DMG400000246, PGSC0003DMG400000408, PGSC0003DMG400000513, PGSC0003DMG400000735, PGSC0003DMG400001444, PGSC0003DMG400001460, PGSC0003DMG400001549, PGSC0003DMG400001809, PGSC0003DMG400002309, PGSC0003DMG400002396, PGSC0003DMG400002756, PGSC0003DMG400002895, PGSC0003DMG400004109, PGSC0003DMG400004114, PGSC0003DMG400006660, PGSC0003DMG400006752, PGSC0003DMG400008413, PGSC0003DMG400008579, PGS…	PGSC0003DMG400000246, PGSC0003DMG400000408, PGSC0003DMG400000513, PGSC0003DMG400000735, PGSC0003DMG400001444, PGSC0003DMG400001460, PGSC0003DMG400001549, PGSC0003DMG400001809, PGSC0003DMG400002309, PGSC0003DMG400002396, PGSC0003DMG400002756, PGSC0003DMG400002895, PGSC0003DMG400004109, PGSC0003DMG400004114, PGSC0003DMG400006660, PGSC0003DMG400006752, PGSC0003DMG400008413, PGSC0003DMG400008579, PGS…
GO:0052542	defense response by callose deposition	12	8	2.29	0.00041	0.0261	P	PGSC0003DMG400002613, PGSC0003DMG400008296, PGSC0003DMG400015579, PGSC0003DMG400016616, PGSC0003DMG400018343, PGSC0003DMG400021547, PGSC0003DMG400027012, PGSC0003DMG400031748	PGSC0003DMG400002613, PGSC0003DMG400008296, PGSC0003DMG400015579, PGSC0003DMG400016616, PGSC0003DMG400018343, PGSC0003DMG400021547, PGSC0003DMG400027012, PGSC0003DMG400031748
GO:1902532	negative regulation of intracellular signal transduction	12	8	2.29	0.00041	0.0261	P	PGSC0003DMG400016284, PGSC0003DMG400017186, PGSC0003DMG400019873, PGSC0003DMG400023402, PGSC0003DMG400023418, PGSC0003DMG400027651, PGSC0003DMG400028694, PGSC0003DMG400029941	PGSC0003DMG400016284, PGSC0003DMG400017186, PGSC0003DMG400019873, PGSC0003DMG400023402, PGSC0003DMG400023418, PGSC0003DMG400027651, PGSC0003DMG400028694, PGSC0003DMG400029941
GO:0009725	response to hormone	862	203	164.62	0.00045	0.02827	P	PGSC0003DMG400000118, PGSC0003DMG400000232, PGSC0003DMG400000248, PGSC0003DMG400000274, PGSC0003DMG400000364, PGSC0003DMG400000375, PGSC0003DMG400000505, PGSC0003DMG400000512, PGSC0003DMG400000513, PGSC0003DMG400000561, PGSC0003DMG400000879, PGSC0003DMG400000910, PGSC0003DMG400001149, PGSC0003DMG400001460, PGSC0003DMG400001498, PGSC0003DMG400001598, PGSC0003DMG400001604, PGSC0003DMG400001633, PGS…	PGSC0003DMG400000118, PGSC0003DMG400000232, PGSC0003DMG400000248, PGSC0003DMG400000274, PGSC0003DMG400000364, PGSC0003DMG400000375, PGSC0003DMG400000505, PGSC0003DMG400000512, PGSC0003DMG400000513, PGSC0003DMG400000561, PGSC0003DMG400000879, PGSC0003DMG400000910, PGSC0003DMG400001149, PGSC0003DMG400001460, PGSC0003DMG400001498, PGSC0003DMG400001598, PGSC0003DMG400001604, PGSC0003DMG400001633, PGS…
GO:0005984	disaccharide metabolic process	43	18	8.21	0.00048	0.02975	P	PGSC0003DMG400000246, PGSC0003DMG400000513, PGSC0003DMG400002756, PGSC0003DMG400002895, PGSC0003DMG400004114, PGSC0003DMG400009109, PGSC0003DMG400009477, PGSC0003DMG400012252, PGSC0003DMG400013546, PGSC0003DMG400013857, PGSC0003DMG400017276, PGSC0003DMG400022778, PGSC0003DMG400023995, PGSC0003DMG400024812, PGSC0003DMG400026107, PGSC0003DMG400027449, PGSC0003DMG400028467, PGSC0003DMG401017546	PGSC0003DMG400000246, PGSC0003DMG400000513, PGSC0003DMG400002756, PGSC0003DMG400002895, PGSC0003DMG400004114, PGSC0003DMG400009109, PGSC0003DMG400009477, PGSC0003DMG400012252, PGSC0003DMG400013546, PGSC0003DMG400013857, PGSC0003DMG400017276, PGSC0003DMG400022778, PGSC0003DMG400023995, PGSC0003DMG400024812, PGSC0003DMG400026107, PGSC0003DMG400027449, PGSC0003DMG400028467, PGSC0003DMG401017546
GO:0009875	pollen-pistil interaction	72	26	13.75	0.00051	0.0312	P	PGSC0003DMG400000179, PGSC0003DMG400003313, PGSC0003DMG400003999, PGSC0003DMG400004930, PGSC0003DMG400008523, PGSC0003DMG400011251, PGSC0003DMG400013885, PGSC0003DMG400017330, PGSC0003DMG400017331, PGSC0003DMG400017946, PGSC0003DMG400018452, PGSC0003DMG400018457, PGSC0003DMG400019237, PGSC0003DMG400019278, PGSC0003DMG400021804, PGSC0003DMG400022391, PGSC0003DMG400022426, PGSC0003DMG400024998, PGS…	PGSC0003DMG400000179, PGSC0003DMG400003313, PGSC0003DMG400003999, PGSC0003DMG400004930, PGSC0003DMG400008523, PGSC0003DMG400011251, PGSC0003DMG400013885, PGSC0003DMG400017330, PGSC0003DMG400017331, PGSC0003DMG400017946, PGSC0003DMG400018452, PGSC0003DMG400018457, PGSC0003DMG400019237, PGSC0003DMG400019278, PGSC0003DMG400021804, PGSC0003DMG400022391, PGSC0003DMG400022426, PGSC0003DMG400024998, PGS…
GO:1901701	cellular response to oxygen-containing compound	249	69	47.55	0.00054	0.03261	P	PGSC0003DMG400000248, PGSC0003DMG400000505, PGSC0003DMG400001460, PGSC0003DMG400002321, PGSC0003DMG400002389, PGSC0003DMG400002613, PGSC0003DMG400002929, PGSC0003DMG400002930, PGSC0003DMG400003837, PGSC0003DMG400003946, PGSC0003DMG400004790, PGSC0003DMG400005987, PGSC0003DMG400006211, PGSC0003DMG400006480, PGSC0003DMG400008011, PGSC0003DMG400008081, PGSC0003DMG400008149, PGSC0003DMG400008579, PGS…	PGSC0003DMG400000248, PGSC0003DMG400000505, PGSC0003DMG400001460, PGSC0003DMG400002321, PGSC0003DMG400002389, PGSC0003DMG400002613, PGSC0003DMG400002929, PGSC0003DMG400002930, PGSC0003DMG400003837, PGSC0003DMG400003946, PGSC0003DMG400004790, PGSC0003DMG400005987, PGSC0003DMG400006211, PGSC0003DMG400006480, PGSC0003DMG400008011, PGSC0003DMG400008081, PGSC0003DMG400008149, PGSC0003DMG400008579, PGS…
GO:0009723	response to ethylene	84	29	16.04	0.00059	0.03388	P	PGSC0003DMG400000561, PGSC0003DMG400001633, PGSC0003DMG400004259, PGSC0003DMG400005111, PGSC0003DMG400005918, PGSC0003DMG400013828, PGSC0003DMG400014804, PGSC0003DMG400015853, PGSC0003DMG400016004, PGSC0003DMG400016284, PGSC0003DMG400017186, PGSC0003DMG400018307, PGSC0003DMG400019435, PGSC0003DMG400019873, PGSC0003DMG400021547, PGSC0003DMG400023402, PGSC0003DMG400025632, PGSC0003DMG400026241, PGS…	PGSC0003DMG400000561, PGSC0003DMG400001633, PGSC0003DMG400004259, PGSC0003DMG400005111, PGSC0003DMG400005918, PGSC0003DMG400013828, PGSC0003DMG400014804, PGSC0003DMG400015853, PGSC0003DMG400016004, PGSC0003DMG400016284, PGSC0003DMG400017186, PGSC0003DMG400018307, PGSC0003DMG400019435, PGSC0003DMG400019873, PGSC0003DMG400021547, PGSC0003DMG400023402, PGSC0003DMG400025632, PGSC0003DMG400026241, PGS…
GO:0006073	cellular glucan metabolic process	144	44	27.5	0.00061	0.03388	P	PGSC0003DMG400000408, PGSC0003DMG400000735, PGSC0003DMG400001460, PGSC0003DMG400001549, PGSC0003DMG400001809, PGSC0003DMG400002309, PGSC0003DMG400002396, PGSC0003DMG400004109, PGSC0003DMG400006660, PGSC0003DMG400006752, PGSC0003DMG400008413, PGSC0003DMG400008579, PGSC0003DMG400009300, PGSC0003DMG400009981, PGSC0003DMG400010794, PGSC0003DMG400012111, PGSC0003DMG400012235, PGSC0003DMG400013975, PGS…	PGSC0003DMG400000408, PGSC0003DMG400000735, PGSC0003DMG400001460, PGSC0003DMG400001549, PGSC0003DMG400001809, PGSC0003DMG400002309, PGSC0003DMG400002396, PGSC0003DMG400004109, PGSC0003DMG400006660, PGSC0003DMG400006752, PGSC0003DMG400008413, PGSC0003DMG400008579, PGSC0003DMG400009300, PGSC0003DMG400009981, PGSC0003DMG400010794, PGSC0003DMG400012111, PGSC0003DMG400012235, PGSC0003DMG400013975, PGS…
GO:0044042	glucan metabolic process	144	44	27.5	0.00061	0.03388	P	PGSC0003DMG400000408, PGSC0003DMG400000735, PGSC0003DMG400001460, PGSC0003DMG400001549, PGSC0003DMG400001809, PGSC0003DMG400002309, PGSC0003DMG400002396, PGSC0003DMG400004109, PGSC0003DMG400006660, PGSC0003DMG400006752, PGSC0003DMG400008413, PGSC0003DMG400008579, PGSC0003DMG400009300, PGSC0003DMG400009981, PGSC0003DMG400010794, PGSC0003DMG400012111, PGSC0003DMG400012235, PGSC0003DMG400013975, PGS…	PGSC0003DMG400000408, PGSC0003DMG400000735, PGSC0003DMG400001460, PGSC0003DMG400001549, PGSC0003DMG400001809, PGSC0003DMG400002309, PGSC0003DMG400002396, PGSC0003DMG400004109, PGSC0003DMG400006660, PGSC0003DMG400006752, PGSC0003DMG400008413, PGSC0003DMG400008579, PGSC0003DMG400009300, PGSC0003DMG400009981, PGSC0003DMG400010794, PGSC0003DMG400012111, PGSC0003DMG400012235, PGSC0003DMG400013975, PGS…
GO:0006811	ion transport	557	137	106.37	0.00062	0.03388	P	PGSC0003DMG400000047, PGSC0003DMG400000121, PGSC0003DMG400000468, PGSC0003DMG400000543, PGSC0003DMG400000879, PGSC0003DMG400001066, PGSC0003DMG400001145, PGSC0003DMG400001508, PGSC0003DMG400002151, PGSC0003DMG400002613, PGSC0003DMG400002762, PGSC0003DMG400003887, PGSC0003DMG400003914, PGSC0003DMG400004065, PGSC0003DMG400004287, PGSC0003DMG400004961, PGSC0003DMG400005009, PGSC0003DMG400005214, PGS…	PGSC0003DMG400000047, PGSC0003DMG400000121, PGSC0003DMG400000468, PGSC0003DMG400000543, PGSC0003DMG400000879, PGSC0003DMG400001066, PGSC0003DMG400001145, PGSC0003DMG400001508, PGSC0003DMG400002151, PGSC0003DMG400002613, PGSC0003DMG400002762, PGSC0003DMG400003887, PGSC0003DMG400003914, PGSC0003DMG400004065, PGSC0003DMG400004287, PGSC0003DMG400004961, PGSC0003DMG400005009, PGSC0003DMG400005214, PGS…
GO:0005992	trehalose biosynthetic process	21	11	4.01	0.00064	0.03388	P	PGSC0003DMG400000246, PGSC0003DMG400004114, PGSC0003DMG400009109, PGSC0003DMG400009477, PGSC0003DMG400013857, PGSC0003DMG400017276, PGSC0003DMG400022778, PGSC0003DMG400023995, PGSC0003DMG400027449, PGSC0003DMG400028467, PGSC0003DMG401017546	PGSC0003DMG400000246, PGSC0003DMG400004114, PGSC0003DMG400009109, PGSC0003DMG400009477, PGSC0003DMG400013857, PGSC0003DMG400017276, PGSC0003DMG400022778, PGSC0003DMG400023995, PGSC0003DMG400027449, PGSC0003DMG400028467, PGSC0003DMG401017546
GO:0010105	negative regulation of ethylene-activated signaling pathway	10	7	1.91	0.00064	0.03388	P	PGSC0003DMG400016284, PGSC0003DMG400017186, PGSC0003DMG400019873, PGSC0003DMG400023402, PGSC0003DMG400027651, PGSC0003DMG400028694, PGSC0003DMG400029941	PGSC0003DMG400016284, PGSC0003DMG400017186, PGSC0003DMG400019873, PGSC0003DMG400023402, PGSC0003DMG400027651, PGSC0003DMG400028694, PGSC0003DMG400029941
GO:0010167	response to nitrate	10	7	1.91	0.00064	0.03388	P	PGSC0003DMG400001145, PGSC0003DMG400006384, PGSC0003DMG400012479, PGSC0003DMG400018129, PGSC0003DMG400024120, PGSC0003DMG400025823, PGSC0003DMG402012256	PGSC0003DMG400001145, PGSC0003DMG400006384, PGSC0003DMG400012479, PGSC0003DMG400018129, PGSC0003DMG400024120, PGSC0003DMG400025823, PGSC0003DMG402012256
GO:0052482	defense response by cell wall thickening	10	7	1.91	0.00064	0.03388	P	PGSC0003DMG400002613, PGSC0003DMG400008296, PGSC0003DMG400015579, PGSC0003DMG400016616, PGSC0003DMG400018343, PGSC0003DMG400021547, PGSC0003DMG400027012	PGSC0003DMG400002613, PGSC0003DMG400008296, PGSC0003DMG400015579, PGSC0003DMG400016616, PGSC0003DMG400018343, PGSC0003DMG400021547, PGSC0003DMG400027012
GO:0052544	defense response by callose deposition in cell wall	10	7	1.91	0.00064	0.03388	P	PGSC0003DMG400002613, PGSC0003DMG400008296, PGSC0003DMG400015579, PGSC0003DMG400016616, PGSC0003DMG400018343, PGSC0003DMG400021547, PGSC0003DMG400027012	PGSC0003DMG400002613, PGSC0003DMG400008296, PGSC0003DMG400015579, PGSC0003DMG400016616, PGSC0003DMG400018343, PGSC0003DMG400021547, PGSC0003DMG400027012
GO:0070298	negative regulation of phosphorelay signal transduction system	10	7	1.91	0.00064	0.03388	P	PGSC0003DMG400016284, PGSC0003DMG400017186, PGSC0003DMG400019873, PGSC0003DMG400023402, PGSC0003DMG400027651, PGSC0003DMG400028694, PGSC0003DMG400029941	PGSC0003DMG400016284, PGSC0003DMG400017186, PGSC0003DMG400019873, PGSC0003DMG400023402, PGSC0003DMG400027651, PGSC0003DMG400028694, PGSC0003DMG400029941
GO:0019748	secondary metabolic process	96	32	18.33	0.00064	0.03388	P	PGSC0003DMG400000321, PGSC0003DMG400002562, PGSC0003DMG400002613, PGSC0003DMG400003289, PGSC0003DMG400003546, PGSC0003DMG400004351, PGSC0003DMG400006101, PGSC0003DMG400006214, PGSC0003DMG400007178, PGSC0003DMG400010578, PGSC0003DMG400011640, PGSC0003DMG400013215, PGSC0003DMG400013779, PGSC0003DMG400014152, PGSC0003DMG400015579, PGSC0003DMG400016616, PGSC0003DMG400019386, PGSC0003DMG400019825, PGS…	PGSC0003DMG400000321, PGSC0003DMG400002562, PGSC0003DMG400002613, PGSC0003DMG400003289, PGSC0003DMG400003546, PGSC0003DMG400004351, PGSC0003DMG400006101, PGSC0003DMG400006214, PGSC0003DMG400007178, PGSC0003DMG400010578, PGSC0003DMG400011640, PGSC0003DMG400013215, PGSC0003DMG400013779, PGSC0003DMG400014152, PGSC0003DMG400015579, PGSC0003DMG400016616, PGSC0003DMG400019386, PGSC0003DMG400019825, PGS…
GO:0002376	immune system process	174	51	33.23	0.0007	0.03664	P	PGSC0003DMG400000079, PGSC0003DMG400000493, PGSC0003DMG400000505, PGSC0003DMG400000555, PGSC0003DMG400002613, PGSC0003DMG400004259, PGSC0003DMG400005111, PGSC0003DMG400006100, PGSC0003DMG400006391, PGSC0003DMG400006480, PGSC0003DMG400008372, PGSC0003DMG400008506, PGSC0003DMG400009183, PGSC0003DMG400009509, PGSC0003DMG400010055, PGSC0003DMG400010859, PGSC0003DMG400011500, PGSC0003DMG400014732, PGS…	PGSC0003DMG400000079, PGSC0003DMG400000493, PGSC0003DMG400000505, PGSC0003DMG400000555, PGSC0003DMG400002613, PGSC0003DMG400004259, PGSC0003DMG400005111, PGSC0003DMG400006100, PGSC0003DMG400006391, PGSC0003DMG400006480, PGSC0003DMG400008372, PGSC0003DMG400008506, PGSC0003DMG400009183, PGSC0003DMG400009509, PGSC0003DMG400010055, PGSC0003DMG400010859, PGSC0003DMG400011500, PGSC0003DMG400014732, PGS…
GO:0009312	oligosaccharide biosynthetic process	34	15	6.49	0.00073	0.03779	P	PGSC0003DMG400000246, PGSC0003DMG400000513, PGSC0003DMG400004114, PGSC0003DMG400009109, PGSC0003DMG400009477, PGSC0003DMG400013857, PGSC0003DMG400017276, PGSC0003DMG400017397, PGSC0003DMG400021991, PGSC0003DMG400022778, PGSC0003DMG400023995, PGSC0003DMG400027449, PGSC0003DMG400028467, PGSC0003DMG400028559, PGSC0003DMG401017546	PGSC0003DMG400000246, PGSC0003DMG400000513, PGSC0003DMG400004114, PGSC0003DMG400009109, PGSC0003DMG400009477, PGSC0003DMG400013857, PGSC0003DMG400017276, PGSC0003DMG400017397, PGSC0003DMG400021991, PGSC0003DMG400022778, PGSC0003DMG400023995, PGSC0003DMG400027449, PGSC0003DMG400028467, PGSC0003DMG400028559, PGSC0003DMG401017546
GO:0072593	reactive oxygen species metabolic process	129	40	24.64	0.00077	0.03943	P	PGSC0003DMG400002389, PGSC0003DMG400002929, PGSC0003DMG400003654, PGSC0003DMG400003914, PGSC0003DMG400004090, PGSC0003DMG400005062, PGSC0003DMG400009906, PGSC0003DMG400010064, PGSC0003DMG400010465, PGSC0003DMG400011458, PGSC0003DMG400011640, PGSC0003DMG400012589, PGSC0003DMG400014182, PGSC0003DMG400014804, PGSC0003DMG400014867, PGSC0003DMG400015548, PGSC0003DMG400016387, PGSC0003DMG400017172, PGS…	PGSC0003DMG400002389, PGSC0003DMG400002929, PGSC0003DMG400003654, PGSC0003DMG400003914, PGSC0003DMG400004090, PGSC0003DMG400005062, PGSC0003DMG400009906, PGSC0003DMG400010064, PGSC0003DMG400010465, PGSC0003DMG400011458, PGSC0003DMG400011640, PGSC0003DMG400012589, PGSC0003DMG400014182, PGSC0003DMG400014804, PGSC0003DMG400014867, PGSC0003DMG400015548, PGSC0003DMG400016387, PGSC0003DMG400017172, PGS…
GO:0050794	regulation of cellular process	2579	550	492.53	0.00078	0.03951	P	PGSC0003DMG400000079, PGSC0003DMG400000118, PGSC0003DMG400000120, PGSC0003DMG400000130, PGSC0003DMG400000211, PGSC0003DMG400000227, PGSC0003DMG400000232, PGSC0003DMG400000248, PGSC0003DMG400000272, PGSC0003DMG400000350, PGSC0003DMG400000364, PGSC0003DMG400000372, PGSC0003DMG400000375, PGSC0003DMG400000380, PGSC0003DMG400000396, PGSC0003DMG400000493, PGSC0003DMG400000498, PGSC0003DMG400000555, PGS…	PGSC0003DMG400000079, PGSC0003DMG400000118, PGSC0003DMG400000120, PGSC0003DMG400000130, PGSC0003DMG400000211, PGSC0003DMG400000227, PGSC0003DMG400000232, PGSC0003DMG400000248, PGSC0003DMG400000272, PGSC0003DMG400000350, PGSC0003DMG400000364, PGSC0003DMG400000372, PGSC0003DMG400000375, PGSC0003DMG400000380, PGSC0003DMG400000396, PGSC0003DMG400000493, PGSC0003DMG400000498, PGSC0003DMG400000555, PGS…
GO:0007568	aging	70	25	13.37	0.00079	0.03959	P	PGSC0003DMG400000274, PGSC0003DMG400002824, PGSC0003DMG400005738, PGSC0003DMG400008462, PGSC0003DMG400013828, PGSC0003DMG400014030, PGSC0003DMG400018343, PGSC0003DMG400018921, PGSC0003DMG400019472, PGSC0003DMG400019634, PGSC0003DMG400019873, PGSC0003DMG400020608, PGSC0003DMG400020711, PGSC0003DMG400021547, PGSC0003DMG400023817, PGSC0003DMG400024120, PGSC0003DMG400025459, PGSC0003DMG400025793, PGS…	PGSC0003DMG400000274, PGSC0003DMG400002824, PGSC0003DMG400005738, PGSC0003DMG400008462, PGSC0003DMG400013828, PGSC0003DMG400014030, PGSC0003DMG400018343, PGSC0003DMG400018921, PGSC0003DMG400019472, PGSC0003DMG400019634, PGSC0003DMG400019873, PGSC0003DMG400020608, PGSC0003DMG400020711, PGSC0003DMG400021547, PGSC0003DMG400023817, PGSC0003DMG400024120, PGSC0003DMG400025459, PGSC0003DMG400025793, PGS…
GO:0071705	nitrogen compound transport	138	42	26.35	0.00088	0.04364	P	PGSC0003DMG400000468, PGSC0003DMG400001145, PGSC0003DMG400001508, PGSC0003DMG400002534, PGSC0003DMG400004065, PGSC0003DMG400004795, PGSC0003DMG400004961, PGSC0003DMG400005612, PGSC0003DMG400007784, PGSC0003DMG400008144, PGSC0003DMG400009333, PGSC0003DMG400009672, PGSC0003DMG400009830, PGSC0003DMG400011085, PGSC0003DMG400011278, PGSC0003DMG400012423, PGSC0003DMG400012479, PGSC0003DMG400014236, PGS…	PGSC0003DMG400000468, PGSC0003DMG400001145, PGSC0003DMG400001508, PGSC0003DMG400002534, PGSC0003DMG400004065, PGSC0003DMG400004795, PGSC0003DMG400004961, PGSC0003DMG400005612, PGSC0003DMG400007784, PGSC0003DMG400008144, PGSC0003DMG400009333, PGSC0003DMG400009672, PGSC0003DMG400009830, PGSC0003DMG400011085, PGSC0003DMG400011278, PGSC0003DMG400012423, PGSC0003DMG400012479, PGSC0003DMG400014236, PGS…
GO:0009749	response to glucose	28	13	5.35	0.00091	0.0442	P	PGSC0003DMG400000274, PGSC0003DMG400004170, PGSC0003DMG400004583, PGSC0003DMG400006752, PGSC0003DMG400008011, PGSC0003DMG400009672, PGSC0003DMG400009981, PGSC0003DMG400019455, PGSC0003DMG400019693, PGSC0003DMG400021629, PGSC0003DMG400043373, PGSC0003DMG401005658, PGSC0003DMG401010743	PGSC0003DMG400000274, PGSC0003DMG400004170, PGSC0003DMG400004583, PGSC0003DMG400006752, PGSC0003DMG400008011, PGSC0003DMG400009672, PGSC0003DMG400009981, PGSC0003DMG400019455, PGSC0003DMG400019693, PGSC0003DMG400021629, PGSC0003DMG400043373, PGSC0003DMG401005658, PGSC0003DMG401010743
GO:0036293	response to decreased oxygen levels	28	13	5.35	0.00091	0.0442	P	PGSC0003DMG400002895, PGSC0003DMG400004899, PGSC0003DMG400006936, PGSC0003DMG400008223, PGSC0003DMG400009142, PGSC0003DMG400009928, PGSC0003DMG400014492, PGSC0003DMG400019873, PGSC0003DMG400021512, PGSC0003DMG400023506, PGSC0003DMG400030927, PGSC0003DMG400033028, PGSC0003DMG400033029	PGSC0003DMG400002895, PGSC0003DMG400004899, PGSC0003DMG400006936, PGSC0003DMG400008223, PGSC0003DMG400009142, PGSC0003DMG400009928, PGSC0003DMG400014492, PGSC0003DMG400019873, PGSC0003DMG400021512, PGSC0003DMG400023506, PGSC0003DMG400030927, PGSC0003DMG400033028, PGSC0003DMG400033029
GO:0031667	response to nutrient levels	86	29	16.42	0.00092	0.04423	P	PGSC0003DMG400002321, PGSC0003DMG400002890, PGSC0003DMG400004151, PGSC0003DMG400004170, PGSC0003DMG400005803, PGSC0003DMG400006391, PGSC0003DMG400010279, PGSC0003DMG400010399, PGSC0003DMG400011353, PGSC0003DMG400012239, PGSC0003DMG400015197, PGSC0003DMG400017163, PGSC0003DMG400019063, PGSC0003DMG400021895, PGSC0003DMG400021909, PGSC0003DMG400022386, PGSC0003DMG400023467, PGSC0003DMG400023934, PGS…	PGSC0003DMG400002321, PGSC0003DMG400002890, PGSC0003DMG400004151, PGSC0003DMG400004170, PGSC0003DMG400005803, PGSC0003DMG400006391, PGSC0003DMG400010279, PGSC0003DMG400010399, PGSC0003DMG400011353, PGSC0003DMG400012239, PGSC0003DMG400015197, PGSC0003DMG400017163, PGSC0003DMG400019063, PGSC0003DMG400021895, PGSC0003DMG400021909, PGSC0003DMG400022386, PGSC0003DMG400023467, PGSC0003DMG400023934, PGS…
GO:0065007	biological regulation	3183	668	607.87	0.00105	0.04997	P	PGSC0003DMG400000079, PGSC0003DMG400000118, PGSC0003DMG400000120, PGSC0003DMG400000130, PGSC0003DMG400000211, PGSC0003DMG400000227, PGSC0003DMG400000232, PGSC0003DMG400000248, PGSC0003DMG400000272, PGSC0003DMG400000274, PGSC0003DMG400000350, PGSC0003DMG400000364, PGSC0003DMG400000372, PGSC0003DMG400000375, PGSC0003DMG400000380, PGSC0003DMG400000396, PGSC0003DMG400000398, PGSC0003DMG400000493, PGS…	PGSC0003DMG400000079, PGSC0003DMG400000118, PGSC0003DMG400000120, PGSC0003DMG400000130, PGSC0003DMG400000211, PGSC0003DMG400000227, PGSC0003DMG400000232, PGSC0003DMG400000248, PGSC0003DMG400000272, PGSC0003DMG400000274, PGSC0003DMG400000350, PGSC0003DMG400000364, PGSC0003DMG400000372, PGSC0003DMG400000375, PGSC0003DMG400000380, PGSC0003DMG400000396, PGSC0003DMG400000398, PGSC0003DMG400000493, PGS…
GO:0048878	chemical homeostasis	115	36	21.96	0.00114	0.05317	P	PGSC0003DMG400001430, PGSC0003DMG400002762, PGSC0003DMG400005009, PGSC0003DMG400008011, PGSC0003DMG400008171, PGSC0003DMG400008499, PGSC0003DMG400009181, PGSC0003DMG400009981, PGSC0003DMG400011246, PGSC0003DMG400012168, PGSC0003DMG400012434, PGSC0003DMG400012696, PGSC0003DMG400013297, PGSC0003DMG400013649, PGSC0003DMG400014152, PGSC0003DMG400014539, PGSC0003DMG400014824, PGSC0003DMG400017172, PGS…	PGSC0003DMG400001430, PGSC0003DMG400002762, PGSC0003DMG400005009, PGSC0003DMG400008011, PGSC0003DMG400008171, PGSC0003DMG400008499, PGSC0003DMG400009181, PGSC0003DMG400009981, PGSC0003DMG400011246, PGSC0003DMG400012168, PGSC0003DMG400012434, PGSC0003DMG400012696, PGSC0003DMG400013297, PGSC0003DMG400013649, PGSC0003DMG400014152, PGSC0003DMG400014539, PGSC0003DMG400014824, PGSC0003DMG400017172, PGS…
GO:0044550	secondary metabolite biosynthetic process	64	23	12.22	0.00114	0.05317	P	PGSC0003DMG400000321, PGSC0003DMG400003289, PGSC0003DMG400003546, PGSC0003DMG400006101, PGSC0003DMG400006214, PGSC0003DMG400007178, PGSC0003DMG400010578, PGSC0003DMG400011640, PGSC0003DMG400013215, PGSC0003DMG400014152, PGSC0003DMG400015579, PGSC0003DMG400016616, PGSC0003DMG400019386, PGSC0003DMG400019825, PGSC0003DMG400019873, PGSC0003DMG400020471, PGSC0003DMG400023458, PGSC0003DMG400023506, PGS…	PGSC0003DMG400000321, PGSC0003DMG400003289, PGSC0003DMG400003546, PGSC0003DMG400006101, PGSC0003DMG400006214, PGSC0003DMG400007178, PGSC0003DMG400010578, PGSC0003DMG400011640, PGSC0003DMG400013215, PGSC0003DMG400014152, PGSC0003DMG400015579, PGSC0003DMG400016616, PGSC0003DMG400019386, PGSC0003DMG400019825, PGSC0003DMG400019873, PGSC0003DMG400020471, PGSC0003DMG400023458, PGSC0003DMG400023506, PGS…
GO:0009610	response to symbiotic fungus	6	5	1.15	0.00128	0.05689	P	PGSC0003DMG400012550, PGSC0003DMG400021323, PGSC0003DMG400023416, PGSC0003DMG400030026, PGSC0003DMG400030212	PGSC0003DMG400012550, PGSC0003DMG400021323, PGSC0003DMG400023416, PGSC0003DMG400030026, PGSC0003DMG400030212
GO:0010037	response to carbon dioxide	6	5	1.15	0.00128	0.05689	P	PGSC0003DMG400000493, PGSC0003DMG400002895, PGSC0003DMG400003946, PGSC0003DMG400009947, PGSC0003DMG400030984	PGSC0003DMG400000493, PGSC0003DMG400002895, PGSC0003DMG400003946, PGSC0003DMG400009947, PGSC0003DMG400030984
GO:0046500	S-adenosylmethionine metabolic process	6	5	1.15	0.00128	0.05689	P	PGSC0003DMG400004688, PGSC0003DMG400018292, PGSC0003DMG400020720, PGSC0003DMG400028287, PGSC0003DMG400037250	PGSC0003DMG400004688, PGSC0003DMG400018292, PGSC0003DMG400020720, PGSC0003DMG400028287, PGSC0003DMG400037250
GO:0010150	leaf senescence	57	21	10.89	0.00128	0.05689	P	PGSC0003DMG400002824, PGSC0003DMG400005738, PGSC0003DMG400008462, PGSC0003DMG400013828, PGSC0003DMG400014030, PGSC0003DMG400018343, PGSC0003DMG400018921, PGSC0003DMG400019634, PGSC0003DMG400019873, PGSC0003DMG400020608, PGSC0003DMG400020711, PGSC0003DMG400021547, PGSC0003DMG400023817, PGSC0003DMG400024120, PGSC0003DMG400025459, PGSC0003DMG400025793, PGSC0003DMG400028153, PGSC0003DMG400028235, PGS…	PGSC0003DMG400002824, PGSC0003DMG400005738, PGSC0003DMG400008462, PGSC0003DMG400013828, PGSC0003DMG400014030, PGSC0003DMG400018343, PGSC0003DMG400018921, PGSC0003DMG400019634, PGSC0003DMG400019873, PGSC0003DMG400020608, PGSC0003DMG400020711, PGSC0003DMG400021547, PGSC0003DMG400023817, PGSC0003DMG400024120, PGSC0003DMG400025459, PGSC0003DMG400025793, PGSC0003DMG400028153, PGSC0003DMG400028235, PGS…
GO:0010260	organ senescence	57	21	10.89	0.00128	0.05689	P	PGSC0003DMG400002824, PGSC0003DMG400005738, PGSC0003DMG400008462, PGSC0003DMG400013828, PGSC0003DMG400014030, PGSC0003DMG400018343, PGSC0003DMG400018921, PGSC0003DMG400019634, PGSC0003DMG400019873, PGSC0003DMG400020608, PGSC0003DMG400020711, PGSC0003DMG400021547, PGSC0003DMG400023817, PGSC0003DMG400024120, PGSC0003DMG400025459, PGSC0003DMG400025793, PGSC0003DMG400028153, PGSC0003DMG400028235, PGS…	PGSC0003DMG400002824, PGSC0003DMG400005738, PGSC0003DMG400008462, PGSC0003DMG400013828, PGSC0003DMG400014030, PGSC0003DMG400018343, PGSC0003DMG400018921, PGSC0003DMG400019634, PGSC0003DMG400019873, PGSC0003DMG400020608, PGSC0003DMG400020711, PGSC0003DMG400021547, PGSC0003DMG400023817, PGSC0003DMG400024120, PGSC0003DMG400025459, PGSC0003DMG400025793, PGSC0003DMG400028153, PGSC0003DMG400028235, PGS…
GO:0097305	response to alcohol	337	87	64.36	0.00132	0.05748	P	PGSC0003DMG400000232, PGSC0003DMG400000248, PGSC0003DMG400000274, PGSC0003DMG400000364, PGSC0003DMG400000505, PGSC0003DMG400000512, PGSC0003DMG400000513, PGSC0003DMG400000879, PGSC0003DMG400001460, PGSC0003DMG400001598, PGSC0003DMG400002613, PGSC0003DMG400003924, PGSC0003DMG400004583, PGSC0003DMG400004800, PGSC0003DMG400006211, PGSC0003DMG400006752, PGSC0003DMG400008011, PGSC0003DMG400008081, PGS…	PGSC0003DMG400000232, PGSC0003DMG400000248, PGSC0003DMG400000274, PGSC0003DMG400000364, PGSC0003DMG400000505, PGSC0003DMG400000512, PGSC0003DMG400000513, PGSC0003DMG400000879, PGSC0003DMG400001460, PGSC0003DMG400001598, PGSC0003DMG400002613, PGSC0003DMG400003924, PGSC0003DMG400004583, PGSC0003DMG400004800, PGSC0003DMG400006211, PGSC0003DMG400006752, PGSC0003DMG400008011, PGSC0003DMG400008081, PGS…
GO:0006556	S-adenosylmethionine biosynthetic process	4	4	0.76	0.00133	0.05748	P	PGSC0003DMG400004688, PGSC0003DMG400018292, PGSC0003DMG400028287, PGSC0003DMG400037250	PGSC0003DMG400004688, PGSC0003DMG400018292, PGSC0003DMG400028287, PGSC0003DMG400037250
GO:0009051	pentose-phosphate shunt, oxidative branch	4	4	0.76	0.00133	0.05748	P	PGSC0003DMG400010802, PGSC0003DMG400017394, PGSC0003DMG400020269, PGSC0003DMG400043373	PGSC0003DMG400010802, PGSC0003DMG400017394, PGSC0003DMG400020269, PGSC0003DMG400043373
GO:0044723	single-organism carbohydrate metabolic process	378	96	72.19	0.00135	0.05782	P	PGSC0003DMG400000246, PGSC0003DMG400000513, PGSC0003DMG400000735, PGSC0003DMG400001444, PGSC0003DMG400001460, PGSC0003DMG400002396, PGSC0003DMG400002423, PGSC0003DMG400002756, PGSC0003DMG400002895, PGSC0003DMG400003576, PGSC0003DMG400004114, PGSC0003DMG400004758, PGSC0003DMG400004996, PGSC0003DMG400006391, PGSC0003DMG400006590, PGSC0003DMG400006660, PGSC0003DMG400006752, PGSC0003DMG400007163, PGS…	PGSC0003DMG400000246, PGSC0003DMG400000513, PGSC0003DMG400000735, PGSC0003DMG400001444, PGSC0003DMG400001460, PGSC0003DMG400002396, PGSC0003DMG400002423, PGSC0003DMG400002756, PGSC0003DMG400002895, PGSC0003DMG400003576, PGSC0003DMG400004114, PGSC0003DMG400004758, PGSC0003DMG400004996, PGSC0003DMG400006391, PGSC0003DMG400006590, PGSC0003DMG400006660, PGSC0003DMG400006752, PGSC0003DMG400007163, PGS…
GO:0044264	cellular polysaccharide metabolic process	175	50	33.42	0.00146	0.06196	P	PGSC0003DMG400000408, PGSC0003DMG400000735, PGSC0003DMG400001444, PGSC0003DMG400001460, PGSC0003DMG400001549, PGSC0003DMG400001809, PGSC0003DMG400002309, PGSC0003DMG400002396, PGSC0003DMG400004109, PGSC0003DMG400006660, PGSC0003DMG400006752, PGSC0003DMG400008413, PGSC0003DMG400008579, PGSC0003DMG400009300, PGSC0003DMG400009981, PGSC0003DMG400010794, PGSC0003DMG400012111, PGSC0003DMG400012235, PGS…	PGSC0003DMG400000408, PGSC0003DMG400000735, PGSC0003DMG400001444, PGSC0003DMG400001460, PGSC0003DMG400001549, PGSC0003DMG400001809, PGSC0003DMG400002309, PGSC0003DMG400002396, PGSC0003DMG400004109, PGSC0003DMG400006660, PGSC0003DMG400006752, PGSC0003DMG400008413, PGSC0003DMG400008579, PGSC0003DMG400009300, PGSC0003DMG400009981, PGSC0003DMG400010794, PGSC0003DMG400012111, PGSC0003DMG400012235, PGS…
GO:0001666	response to hypoxia	23	11	4.39	0.00168	0.07004	P	PGSC0003DMG400002895, PGSC0003DMG400004899, PGSC0003DMG400006936, PGSC0003DMG400008223, PGSC0003DMG400009142, PGSC0003DMG400014492, PGSC0003DMG400019873, PGSC0003DMG400021512, PGSC0003DMG400023506, PGSC0003DMG400030927, PGSC0003DMG400033029	PGSC0003DMG400002895, PGSC0003DMG400004899, PGSC0003DMG400006936, PGSC0003DMG400008223, PGSC0003DMG400009142, PGSC0003DMG400014492, PGSC0003DMG400019873, PGSC0003DMG400021512, PGSC0003DMG400023506, PGSC0003DMG400030927, PGSC0003DMG400033029
GO:0048585	negative regulation of response to stimulus	93	30	17.76	0.00168	0.07004	P	PGSC0003DMG400001460, PGSC0003DMG400002562, PGSC0003DMG400002613, PGSC0003DMG400012613, PGSC0003DMG400014705, PGSC0003DMG400016148, PGSC0003DMG400016284, PGSC0003DMG400017186, PGSC0003DMG400017252, PGSC0003DMG400019379, PGSC0003DMG400019693, PGSC0003DMG400019873, PGSC0003DMG400021547, PGSC0003DMG400022656, PGSC0003DMG400023402, PGSC0003DMG400023418, PGSC0003DMG400026120, PGSC0003DMG400027651, PGS…	PGSC0003DMG400001460, PGSC0003DMG400002562, PGSC0003DMG400002613, PGSC0003DMG400012613, PGSC0003DMG400014705, PGSC0003DMG400016148, PGSC0003DMG400016284, PGSC0003DMG400017186, PGSC0003DMG400017252, PGSC0003DMG400019379, PGSC0003DMG400019693, PGSC0003DMG400019873, PGSC0003DMG400021547, PGSC0003DMG400022656, PGSC0003DMG400023402, PGSC0003DMG400023418, PGSC0003DMG400026120, PGSC0003DMG400027651, PGS…
GO:0034637	cellular carbohydrate biosynthetic process	134	40	25.59	0.00173	0.07087	P	PGSC0003DMG400000246, PGSC0003DMG400000513, PGSC0003DMG400000735, PGSC0003DMG400001444, PGSC0003DMG400001460, PGSC0003DMG400002396, PGSC0003DMG400004114, PGSC0003DMG400006660, PGSC0003DMG400006752, PGSC0003DMG400008579, PGSC0003DMG400009109, PGSC0003DMG400009477, PGSC0003DMG400009981, PGSC0003DMG400010794, PGSC0003DMG400012111, PGSC0003DMG400013285, PGSC0003DMG400013857, PGSC0003DMG400015233, PGS…	PGSC0003DMG400000246, PGSC0003DMG400000513, PGSC0003DMG400000735, PGSC0003DMG400001444, PGSC0003DMG400001460, PGSC0003DMG400002396, PGSC0003DMG400004114, PGSC0003DMG400006660, PGSC0003DMG400006752, PGSC0003DMG400008579, PGSC0003DMG400009109, PGSC0003DMG400009477, PGSC0003DMG400009981, PGSC0003DMG400010794, PGSC0003DMG400012111, PGSC0003DMG400013285, PGSC0003DMG400013857, PGSC0003DMG400015233, PGS…
GO:0009746	response to hexose	33	14	6.3	0.00173	0.07087	P	PGSC0003DMG400000274, PGSC0003DMG400004170, PGSC0003DMG400004583, PGSC0003DMG400006752, PGSC0003DMG400008011, PGSC0003DMG400009672, PGSC0003DMG400009981, PGSC0003DMG400019455, PGSC0003DMG400019693, PGSC0003DMG400021629, PGSC0003DMG400025067, PGSC0003DMG400043373, PGSC0003DMG401005658, PGSC0003DMG401010743	PGSC0003DMG400000274, PGSC0003DMG400004170, PGSC0003DMG400004583, PGSC0003DMG400006752, PGSC0003DMG400008011, PGSC0003DMG400009672, PGSC0003DMG400009981, PGSC0003DMG400019455, PGSC0003DMG400019693, PGSC0003DMG400021629, PGSC0003DMG400025067, PGSC0003DMG400043373, PGSC0003DMG401005658, PGSC0003DMG401010743
GO:0009267	cellular response to starvation	62	22	11.84	0.00175	0.07107	P	PGSC0003DMG400002321, PGSC0003DMG400002890, PGSC0003DMG400004170, PGSC0003DMG400006391, PGSC0003DMG400010279, PGSC0003DMG400011353, PGSC0003DMG400012239, PGSC0003DMG400015197, PGSC0003DMG400017163, PGSC0003DMG400019063, PGSC0003DMG400021909, PGSC0003DMG400022386, PGSC0003DMG400023467, PGSC0003DMG400023934, PGSC0003DMG400025793, PGSC0003DMG400026017, PGSC0003DMG400026638, PGSC0003DMG400027398, PGS…	PGSC0003DMG400002321, PGSC0003DMG400002890, PGSC0003DMG400004170, PGSC0003DMG400006391, PGSC0003DMG400010279, PGSC0003DMG400011353, PGSC0003DMG400012239, PGSC0003DMG400015197, PGSC0003DMG400017163, PGSC0003DMG400019063, PGSC0003DMG400021909, PGSC0003DMG400022386, PGSC0003DMG400023467, PGSC0003DMG400023934, PGSC0003DMG400025793, PGSC0003DMG400026017, PGSC0003DMG400026638, PGSC0003DMG400027398, PGS…
GO:0009772	photosynthetic electron transport in photosystem II	17	9	3.25	0.00183	0.07368	P	PGSC0003DMG400000214, PGSC0003DMG400004211, PGSC0003DMG400006291, PGSC0003DMG400007834, PGSC0003DMG400015861, PGSC0003DMG400017258, PGSC0003DMG400029846, PGSC0003DMG400044366, PGSC0003DMG400046303	PGSC0003DMG400000214, PGSC0003DMG400004211, PGSC0003DMG400006291, PGSC0003DMG400007834, PGSC0003DMG400015861, PGSC0003DMG400017258, PGSC0003DMG400029846, PGSC0003DMG400044366, PGSC0003DMG400046303
GO:0048584	positive regulation of response to stimulus	106	33	20.24	0.00198	0.07905	P	PGSC0003DMG400002389, PGSC0003DMG400002890, PGSC0003DMG400002929, PGSC0003DMG400008506, PGSC0003DMG400009108, PGSC0003DMG400010859, PGSC0003DMG400011500, PGSC0003DMG400012429, PGSC0003DMG400015157, PGSC0003DMG400018343, PGSC0003DMG400018791, PGSC0003DMG400019873, PGSC0003DMG400020608, PGSC0003DMG400021210, PGSC0003DMG400021547, PGSC0003DMG400021551, PGSC0003DMG400021909, PGSC0003DMG400021991, PGS…	PGSC0003DMG400002389, PGSC0003DMG400002890, PGSC0003DMG400002929, PGSC0003DMG400008506, PGSC0003DMG400009108, PGSC0003DMG400010859, PGSC0003DMG400011500, PGSC0003DMG400012429, PGSC0003DMG400015157, PGSC0003DMG400018343, PGSC0003DMG400018791, PGSC0003DMG400019873, PGSC0003DMG400020608, PGSC0003DMG400021210, PGSC0003DMG400021547, PGSC0003DMG400021551, PGSC0003DMG400021909, PGSC0003DMG400021991, PGS…
GO:0034284	response to monosaccharide	37	15	7.07	0.00207	0.08166	P	PGSC0003DMG400000274, PGSC0003DMG400004170, PGSC0003DMG400004583, PGSC0003DMG400006752, PGSC0003DMG400008011, PGSC0003DMG400009672, PGSC0003DMG400009981, PGSC0003DMG400010399, PGSC0003DMG400019455, PGSC0003DMG400019693, PGSC0003DMG400021629, PGSC0003DMG400025067, PGSC0003DMG400043373, PGSC0003DMG401005658, PGSC0003DMG401010743	PGSC0003DMG400000274, PGSC0003DMG400004170, PGSC0003DMG400004583, PGSC0003DMG400006752, PGSC0003DMG400008011, PGSC0003DMG400009672, PGSC0003DMG400009981, PGSC0003DMG400010399, PGSC0003DMG400019455, PGSC0003DMG400019693, PGSC0003DMG400021629, PGSC0003DMG400025067, PGSC0003DMG400043373, PGSC0003DMG401005658, PGSC0003DMG401010743
GO:0016051	carbohydrate biosynthetic process	182	51	34.76	0.00208	0.08166	P	PGSC0003DMG400000246, PGSC0003DMG400000513, PGSC0003DMG400000735, PGSC0003DMG400001444, PGSC0003DMG400001460, PGSC0003DMG400002396, PGSC0003DMG400004114, PGSC0003DMG400006391, PGSC0003DMG400006660, PGSC0003DMG400006752, PGSC0003DMG400008579, PGSC0003DMG400009109, PGSC0003DMG400009477, PGSC0003DMG400009928, PGSC0003DMG400009981, PGSC0003DMG400010399, PGSC0003DMG400010426, PGSC0003DMG400010794, PGS…	PGSC0003DMG400000246, PGSC0003DMG400000513, PGSC0003DMG400000735, PGSC0003DMG400001444, PGSC0003DMG400001460, PGSC0003DMG400002396, PGSC0003DMG400004114, PGSC0003DMG400006391, PGSC0003DMG400006660, PGSC0003DMG400006752, PGSC0003DMG400008579, PGSC0003DMG400009109, PGSC0003DMG400009477, PGSC0003DMG400009928, PGSC0003DMG400009981, PGSC0003DMG400010399, PGSC0003DMG400010426, PGSC0003DMG400010794, PGS…
GO:0009739	response to gibberellin	59	21	11.27	0.00211	0.08215	P	PGSC0003DMG400001598, PGSC0003DMG400004649, PGSC0003DMG400004790, PGSC0003DMG400005626, PGSC0003DMG400005774, PGSC0003DMG400014553, PGSC0003DMG400014621, PGSC0003DMG400014705, PGSC0003DMG400015611, PGSC0003DMG400016516, PGSC0003DMG400020602, PGSC0003DMG400021422, PGSC0003DMG400021991, PGSC0003DMG400023506, PGSC0003DMG400026241, PGSC0003DMG400026442, PGSC0003DMG400027190, PGSC0003DMG400028559, PGS…	PGSC0003DMG400001598, PGSC0003DMG400004649, PGSC0003DMG400004790, PGSC0003DMG400005626, PGSC0003DMG400005774, PGSC0003DMG400014553, PGSC0003DMG400014621, PGSC0003DMG400014705, PGSC0003DMG400015611, PGSC0003DMG400016516, PGSC0003DMG400020602, PGSC0003DMG400021422, PGSC0003DMG400021991, PGSC0003DMG400023506, PGSC0003DMG400026241, PGSC0003DMG400026442, PGSC0003DMG400027190, PGSC0003DMG400028559, PGS…
GO:1902578	single-organism localization	1337	295	255.33	0.00227	0.08733	P	PGSC0003DMG400000003, PGSC0003DMG400000047, PGSC0003DMG400000121, PGSC0003DMG400000175, PGSC0003DMG400000328, PGSC0003DMG400000468, PGSC0003DMG400000543, PGSC0003DMG400000862, PGSC0003DMG400000879, PGSC0003DMG400001066, PGSC0003DMG400001145, PGSC0003DMG400001322, PGSC0003DMG400001432, PGSC0003DMG400001464, PGSC0003DMG400001508, PGSC0003DMG400001593, PGSC0003DMG400001597, PGSC0003DMG400001716, PGS…	PGSC0003DMG400000003, PGSC0003DMG400000047, PGSC0003DMG400000121, PGSC0003DMG400000175, PGSC0003DMG400000328, PGSC0003DMG400000468, PGSC0003DMG400000543, PGSC0003DMG400000862, PGSC0003DMG400000879, PGSC0003DMG400001066, PGSC0003DMG400001145, PGSC0003DMG400001322, PGSC0003DMG400001432, PGSC0003DMG400001464, PGSC0003DMG400001508, PGSC0003DMG400001593, PGSC0003DMG400001597, PGSC0003DMG400001716, PGS…
GO:0046351	disaccharide biosynthetic process	27	12	5.16	0.00228	0.08733	P	PGSC0003DMG400000246, PGSC0003DMG400000513, PGSC0003DMG400004114, PGSC0003DMG400009109, PGSC0003DMG400009477, PGSC0003DMG400013857, PGSC0003DMG400017276, PGSC0003DMG400022778, PGSC0003DMG400023995, PGSC0003DMG400027449, PGSC0003DMG400028467, PGSC0003DMG401017546	PGSC0003DMG400000246, PGSC0003DMG400000513, PGSC0003DMG400004114, PGSC0003DMG400009109, PGSC0003DMG400009477, PGSC0003DMG400013857, PGSC0003DMG400017276, PGSC0003DMG400022778, PGSC0003DMG400023995, PGSC0003DMG400027449, PGSC0003DMG400028467, PGSC0003DMG401017546
GO:0044765	single-organism transport	1313	290	250.75	0.00233	0.08786	P	PGSC0003DMG400000003, PGSC0003DMG400000047, PGSC0003DMG400000121, PGSC0003DMG400000175, PGSC0003DMG400000328, PGSC0003DMG400000468, PGSC0003DMG400000543, PGSC0003DMG400000862, PGSC0003DMG400000879, PGSC0003DMG400001066, PGSC0003DMG400001145, PGSC0003DMG400001322, PGSC0003DMG400001432, PGSC0003DMG400001464, PGSC0003DMG400001508, PGSC0003DMG400001593, PGSC0003DMG400001716, PGSC0003DMG400001842, PGS…	PGSC0003DMG400000003, PGSC0003DMG400000047, PGSC0003DMG400000121, PGSC0003DMG400000175, PGSC0003DMG400000328, PGSC0003DMG400000468, PGSC0003DMG400000543, PGSC0003DMG400000862, PGSC0003DMG400000879, PGSC0003DMG400001066, PGSC0003DMG400001145, PGSC0003DMG400001322, PGSC0003DMG400001432, PGSC0003DMG400001464, PGSC0003DMG400001508, PGSC0003DMG400001593, PGSC0003DMG400001716, PGSC0003DMG400001842, PGS…
GO:0015849	organic acid transport	71	24	13.56	0.00235	0.08786	P	PGSC0003DMG400000047, PGSC0003DMG400000121, PGSC0003DMG400000468, PGSC0003DMG400000543, PGSC0003DMG400000879, PGSC0003DMG400004961, PGSC0003DMG400005713, PGSC0003DMG400007784, PGSC0003DMG400008144, PGSC0003DMG400008171, PGSC0003DMG400009672, PGSC0003DMG400013282, PGSC0003DMG400017620, PGSC0003DMG400018150, PGSC0003DMG400020266, PGSC0003DMG400021102, PGSC0003DMG400022932, PGSC0003DMG400026291, PGS…	PGSC0003DMG400000047, PGSC0003DMG400000121, PGSC0003DMG400000468, PGSC0003DMG400000543, PGSC0003DMG400000879, PGSC0003DMG400004961, PGSC0003DMG400005713, PGSC0003DMG400007784, PGSC0003DMG400008144, PGSC0003DMG400008171, PGSC0003DMG400009672, PGSC0003DMG400013282, PGSC0003DMG400017620, PGSC0003DMG400018150, PGSC0003DMG400020266, PGSC0003DMG400021102, PGSC0003DMG400022932, PGSC0003DMG400026291, PGS…
GO:0046942	carboxylic acid transport	71	24	13.56	0.00235	0.08786	P	PGSC0003DMG400000047, PGSC0003DMG400000121, PGSC0003DMG400000468, PGSC0003DMG400000543, PGSC0003DMG400000879, PGSC0003DMG400004961, PGSC0003DMG400005713, PGSC0003DMG400007784, PGSC0003DMG400008144, PGSC0003DMG400008171, PGSC0003DMG400009672, PGSC0003DMG400013282, PGSC0003DMG400017620, PGSC0003DMG400018150, PGSC0003DMG400020266, PGSC0003DMG400021102, PGSC0003DMG400022932, PGSC0003DMG400026291, PGS…	PGSC0003DMG400000047, PGSC0003DMG400000121, PGSC0003DMG400000468, PGSC0003DMG400000543, PGSC0003DMG400000879, PGSC0003DMG400004961, PGSC0003DMG400005713, PGSC0003DMG400007784, PGSC0003DMG400008144, PGSC0003DMG400008171, PGSC0003DMG400009672, PGSC0003DMG400013282, PGSC0003DMG400017620, PGSC0003DMG400018150, PGSC0003DMG400020266, PGSC0003DMG400021102, PGSC0003DMG400022932, PGSC0003DMG400026291, PGS…
GO:0046685	response to arsenic-containing substance	9	6	1.72	0.00238	0.08828	P	PGSC0003DMG400003573, PGSC0003DMG400005803, PGSC0003DMG400009509, PGSC0003DMG400027000, PGSC0003DMG400027515, PGSC0003DMG401028457	PGSC0003DMG400003573, PGSC0003DMG400005803, PGSC0003DMG400009509, PGSC0003DMG400027000, PGSC0003DMG400027515, PGSC0003DMG401028457
GO:0050801	ion homeostasis	79	26	15.09	0.00243	0.08944	P	PGSC0003DMG400001430, PGSC0003DMG400002762, PGSC0003DMG400005009, PGSC0003DMG400009181, PGSC0003DMG400011246, PGSC0003DMG400012168, PGSC0003DMG400012434, PGSC0003DMG400012696, PGSC0003DMG400013297, PGSC0003DMG400014539, PGSC0003DMG400014824, PGSC0003DMG400017172, PGSC0003DMG400019472, PGSC0003DMG400023467, PGSC0003DMG400023506, PGSC0003DMG400024017, PGSC0003DMG400024120, PGSC0003DMG400024665, PGS…	PGSC0003DMG400001430, PGSC0003DMG400002762, PGSC0003DMG400005009, PGSC0003DMG400009181, PGSC0003DMG400011246, PGSC0003DMG400012168, PGSC0003DMG400012434, PGSC0003DMG400012696, PGSC0003DMG400013297, PGSC0003DMG400014539, PGSC0003DMG400014824, PGSC0003DMG400017172, PGSC0003DMG400019472, PGSC0003DMG400023467, PGSC0003DMG400023506, PGSC0003DMG400024017, PGSC0003DMG400024120, PGSC0003DMG400024665, PGS…
GO:0007623	circadian rhythm	64	22	12.22	0.00277	0.1004	P	PGSC0003DMG400000364, PGSC0003DMG400001633, PGSC0003DMG400006613, PGSC0003DMG400009907, PGSC0003DMG400013826, PGSC0003DMG400015745, PGSC0003DMG400017172, PGSC0003DMG400018791, PGSC0003DMG400019825, PGSC0003DMG400019971, PGSC0003DMG400023467, PGSC0003DMG400023880, PGSC0003DMG400024017, PGSC0003DMG400025632, PGSC0003DMG400029839, PGSC0003DMG400030357, PGSC0003DMG400031182, PGSC0003DMG400033048, PGS…	PGSC0003DMG400000364, PGSC0003DMG400001633, PGSC0003DMG400006613, PGSC0003DMG400009907, PGSC0003DMG400013826, PGSC0003DMG400015745, PGSC0003DMG400017172, PGSC0003DMG400018791, PGSC0003DMG400019825, PGSC0003DMG400019971, PGSC0003DMG400023467, PGSC0003DMG400023880, PGSC0003DMG400024017, PGSC0003DMG400025632, PGSC0003DMG400029839, PGSC0003DMG400030357, PGSC0003DMG400031182, PGSC0003DMG400033048, PGS…
GO:0048511	rhythmic process	64	22	12.22	0.00277	0.1004	P	PGSC0003DMG400000364, PGSC0003DMG400001633, PGSC0003DMG400006613, PGSC0003DMG400009907, PGSC0003DMG400013826, PGSC0003DMG400015745, PGSC0003DMG400017172, PGSC0003DMG400018791, PGSC0003DMG400019825, PGSC0003DMG400019971, PGSC0003DMG400023467, PGSC0003DMG400023880, PGSC0003DMG400024017, PGSC0003DMG400025632, PGSC0003DMG400029839, PGSC0003DMG400030357, PGSC0003DMG400031182, PGSC0003DMG400033048, PGS…	PGSC0003DMG400000364, PGSC0003DMG400001633, PGSC0003DMG400006613, PGSC0003DMG400009907, PGSC0003DMG400013826, PGSC0003DMG400015745, PGSC0003DMG400017172, PGSC0003DMG400018791, PGSC0003DMG400019825, PGSC0003DMG400019971, PGSC0003DMG400023467, PGSC0003DMG400023880, PGSC0003DMG400024017, PGSC0003DMG400025632, PGSC0003DMG400029839, PGSC0003DMG400030357, PGSC0003DMG400031182, PGSC0003DMG400033048, PGS…
GO:0006865	amino acid transport	31	13	5.92	0.00285	0.1017	P	PGSC0003DMG400000468, PGSC0003DMG400004961, PGSC0003DMG400007784, PGSC0003DMG400008144, PGSC0003DMG400009672, PGSC0003DMG400020266, PGSC0003DMG400021102, PGSC0003DMG400026291, PGSC0003DMG400027187, PGSC0003DMG400027457, PGSC0003DMG400028215, PGSC0003DMG400030568, PGSC0003DMG400032226	PGSC0003DMG400000468, PGSC0003DMG400004961, PGSC0003DMG400007784, PGSC0003DMG400008144, PGSC0003DMG400009672, PGSC0003DMG400020266, PGSC0003DMG400021102, PGSC0003DMG400026291, PGSC0003DMG400027187, PGSC0003DMG400027457, PGSC0003DMG400028215, PGSC0003DMG400030568, PGSC0003DMG400032226
GO:0042594	response to starvation	68	23	12.99	0.00285	0.1017	P	PGSC0003DMG400002321, PGSC0003DMG400002890, PGSC0003DMG400004170, PGSC0003DMG400006391, PGSC0003DMG400010279, PGSC0003DMG400011353, PGSC0003DMG400012239, PGSC0003DMG400015197, PGSC0003DMG400017163, PGSC0003DMG400019063, PGSC0003DMG400021909, PGSC0003DMG400022386, PGSC0003DMG400023467, PGSC0003DMG400023934, PGSC0003DMG400025793, PGSC0003DMG400026017, PGSC0003DMG400026072, PGSC0003DMG400026638, PGS…	PGSC0003DMG400002321, PGSC0003DMG400002890, PGSC0003DMG400004170, PGSC0003DMG400006391, PGSC0003DMG400010279, PGSC0003DMG400011353, PGSC0003DMG400012239, PGSC0003DMG400015197, PGSC0003DMG400017163, PGSC0003DMG400019063, PGSC0003DMG400021909, PGSC0003DMG400022386, PGSC0003DMG400023467, PGSC0003DMG400023934, PGSC0003DMG400025793, PGSC0003DMG400026017, PGSC0003DMG400026072, PGSC0003DMG400026638, PGS…
GO:0030001	metal ion transport	211	57	40.3	0.00293	0.1036	P	PGSC0003DMG400001066, PGSC0003DMG400002151, PGSC0003DMG400002613, PGSC0003DMG400002762, PGSC0003DMG400003887, PGSC0003DMG400003914, PGSC0003DMG400005962, PGSC0003DMG400006170, PGSC0003DMG400006857, PGSC0003DMG400007275, PGSC0003DMG400007903, PGSC0003DMG400008441, PGSC0003DMG400009507, PGSC0003DMG400009702, PGSC0003DMG400010343, PGSC0003DMG400010373, PGSC0003DMG400010431, PGSC0003DMG400012696, PGS…	PGSC0003DMG400001066, PGSC0003DMG400002151, PGSC0003DMG400002613, PGSC0003DMG400002762, PGSC0003DMG400003887, PGSC0003DMG400003914, PGSC0003DMG400005962, PGSC0003DMG400006170, PGSC0003DMG400006857, PGSC0003DMG400007275, PGSC0003DMG400007903, PGSC0003DMG400008441, PGSC0003DMG400009507, PGSC0003DMG400009702, PGSC0003DMG400010343, PGSC0003DMG400010373, PGSC0003DMG400010431, PGSC0003DMG400012696, PGS…
GO:0031668	cellular response to extracellular stimulus	84	27	16.04	0.00296	0.1036	P	PGSC0003DMG400002321, PGSC0003DMG400002890, PGSC0003DMG400003837, PGSC0003DMG400004170, PGSC0003DMG400005803, PGSC0003DMG400006391, PGSC0003DMG400010279, PGSC0003DMG400011353, PGSC0003DMG400012239, PGSC0003DMG400014657, PGSC0003DMG400015197, PGSC0003DMG400017163, PGSC0003DMG400019063, PGSC0003DMG400019233, PGSC0003DMG400021909, PGSC0003DMG400022386, PGSC0003DMG400023467, PGSC0003DMG400023934, PGS…	PGSC0003DMG400002321, PGSC0003DMG400002890, PGSC0003DMG400003837, PGSC0003DMG400004170, PGSC0003DMG400005803, PGSC0003DMG400006391, PGSC0003DMG400010279, PGSC0003DMG400011353, PGSC0003DMG400012239, PGSC0003DMG400014657, PGSC0003DMG400015197, PGSC0003DMG400017163, PGSC0003DMG400019063, PGSC0003DMG400019233, PGSC0003DMG400021909, PGSC0003DMG400022386, PGSC0003DMG400023467, PGSC0003DMG400023934, PGS…
GO:0050789	regulation of biological process	3012	628	575.22	0.00297	0.1036	P	PGSC0003DMG400000079, PGSC0003DMG400000118, PGSC0003DMG400000120, PGSC0003DMG400000130, PGSC0003DMG400000211, PGSC0003DMG400000227, PGSC0003DMG400000232, PGSC0003DMG400000248, PGSC0003DMG400000272, PGSC0003DMG400000274, PGSC0003DMG400000350, PGSC0003DMG400000364, PGSC0003DMG400000372, PGSC0003DMG400000375, PGSC0003DMG400000380, PGSC0003DMG400000396, PGSC0003DMG400000398, PGSC0003DMG400000493, PGS…	PGSC0003DMG400000079, PGSC0003DMG400000118, PGSC0003DMG400000120, PGSC0003DMG400000130, PGSC0003DMG400000211, PGSC0003DMG400000227, PGSC0003DMG400000232, PGSC0003DMG400000248, PGSC0003DMG400000272, PGSC0003DMG400000274, PGSC0003DMG400000350, PGSC0003DMG400000364, PGSC0003DMG400000372, PGSC0003DMG400000375, PGSC0003DMG400000380, PGSC0003DMG400000396, PGSC0003DMG400000398, PGSC0003DMG400000493, PGS…
GO:0009814	defense response, incompatible interaction	89	28	17	0.00354	0.1226	P	PGSC0003DMG400000079, PGSC0003DMG400000493, PGSC0003DMG400000505, PGSC0003DMG400002613, PGSC0003DMG400004259, PGSC0003DMG400005111, PGSC0003DMG400006391, PGSC0003DMG400006480, PGSC0003DMG400008372, PGSC0003DMG400008506, PGSC0003DMG400009183, PGSC0003DMG400009509, PGSC0003DMG400010859, PGSC0003DMG400014804, PGSC0003DMG400019435, PGSC0003DMG400019873, PGSC0003DMG400020608, PGSC0003DMG400021103, PGS…	PGSC0003DMG400000079, PGSC0003DMG400000493, PGSC0003DMG400000505, PGSC0003DMG400002613, PGSC0003DMG400004259, PGSC0003DMG400005111, PGSC0003DMG400006391, PGSC0003DMG400006480, PGSC0003DMG400008372, PGSC0003DMG400008506, PGSC0003DMG400009183, PGSC0003DMG400009509, PGSC0003DMG400010859, PGSC0003DMG400014804, PGSC0003DMG400019435, PGSC0003DMG400019873, PGSC0003DMG400020608, PGSC0003DMG400021103, PGS…
GO:0044712	single-organism catabolic process	339	85	64.74	0.00359	0.1234	P	PGSC0003DMG400000302, PGSC0003DMG400000505, PGSC0003DMG400000766, PGSC0003DMG400001246, PGSC0003DMG400002613, PGSC0003DMG400002756, PGSC0003DMG400003654, PGSC0003DMG400004090, PGSC0003DMG400004828, PGSC0003DMG400005062, PGSC0003DMG400006590, PGSC0003DMG400006621, PGSC0003DMG400006622, PGSC0003DMG400006768, PGSC0003DMG400008113, PGSC0003DMG400008962, PGSC0003DMG400009021, PGSC0003DMG400009472, PGS…	PGSC0003DMG400000302, PGSC0003DMG400000505, PGSC0003DMG400000766, PGSC0003DMG400001246, PGSC0003DMG400002613, PGSC0003DMG400002756, PGSC0003DMG400003654, PGSC0003DMG400004090, PGSC0003DMG400004828, PGSC0003DMG400005062, PGSC0003DMG400006590, PGSC0003DMG400006621, PGSC0003DMG400006622, PGSC0003DMG400006768, PGSC0003DMG400008113, PGSC0003DMG400008962, PGSC0003DMG400009021, PGSC0003DMG400009472, PGS…
GO:0007205	protein kinase C-activating G-protein coupled receptor signaling pathway	7	5	1.34	0.00377	0.1278	P	PGSC0003DMG400007293, PGSC0003DMG400023326, PGSC0003DMG400024547, PGSC0003DMG401018380, PGSC0003DMG402018380	PGSC0003DMG400007293, PGSC0003DMG400023326, PGSC0003DMG400024547, PGSC0003DMG401018380, PGSC0003DMG402018380
GO:0051341	regulation of oxidoreductase activity	7	5	1.34	0.00377	0.1278	P	PGSC0003DMG400002389, PGSC0003DMG400002929, PGSC0003DMG400022347, PGSC0003DMG400025880, PGSC0003DMG400026241	PGSC0003DMG400002389, PGSC0003DMG400002929, PGSC0003DMG400022347, PGSC0003DMG400025880, PGSC0003DMG400026241
GO:0071214	cellular response to abiotic stimulus	102	31	19.48	0.00401	0.1349	P	PGSC0003DMG400000372, PGSC0003DMG400002930, PGSC0003DMG400003837, PGSC0003DMG400004168, PGSC0003DMG400004272, PGSC0003DMG400006752, PGSC0003DMG400008372, PGSC0003DMG400009981, PGSC0003DMG400010387, PGSC0003DMG400011352, PGSC0003DMG400011401, PGSC0003DMG400012239, PGSC0003DMG400012434, PGSC0003DMG400013826, PGSC0003DMG400014657, PGSC0003DMG400014705, PGSC0003DMG400016590, PGSC0003DMG400017172, PGS…	PGSC0003DMG400000372, PGSC0003DMG400002930, PGSC0003DMG400003837, PGSC0003DMG400004168, PGSC0003DMG400004272, PGSC0003DMG400006752, PGSC0003DMG400008372, PGSC0003DMG400009981, PGSC0003DMG400010387, PGSC0003DMG400011352, PGSC0003DMG400011401, PGSC0003DMG400012239, PGSC0003DMG400012434, PGSC0003DMG400013826, PGSC0003DMG400014657, PGSC0003DMG400014705, PGSC0003DMG400016590, PGSC0003DMG400017172, PGS…
GO:0009968	negative regulation of signal transduction	43	16	8.21	0.00417	0.1364	P	PGSC0003DMG400001460, PGSC0003DMG400002562, PGSC0003DMG400016148, PGSC0003DMG400016284, PGSC0003DMG400017186, PGSC0003DMG400019693, PGSC0003DMG400019873, PGSC0003DMG400023402, PGSC0003DMG400023418, PGSC0003DMG400027651, PGSC0003DMG400028210, PGSC0003DMG400028694, PGSC0003DMG400029885, PGSC0003DMG400029941, PGSC0003DMG401000722, PGSC0003DMG401015867	PGSC0003DMG400001460, PGSC0003DMG400002562, PGSC0003DMG400016148, PGSC0003DMG400016284, PGSC0003DMG400017186, PGSC0003DMG400019693, PGSC0003DMG400019873, PGSC0003DMG400023402, PGSC0003DMG400023418, PGSC0003DMG400027651, PGSC0003DMG400028210, PGSC0003DMG400028694, PGSC0003DMG400029885, PGSC0003DMG400029941, PGSC0003DMG401000722, PGSC0003DMG401015867
GO:0010648	negative regulation of cell communication	43	16	8.21	0.00417	0.1364	P	PGSC0003DMG400001460, PGSC0003DMG400002562, PGSC0003DMG400016148, PGSC0003DMG400016284, PGSC0003DMG400017186, PGSC0003DMG400019693, PGSC0003DMG400019873, PGSC0003DMG400023402, PGSC0003DMG400023418, PGSC0003DMG400027651, PGSC0003DMG400028210, PGSC0003DMG400028694, PGSC0003DMG400029885, PGSC0003DMG400029941, PGSC0003DMG401000722, PGSC0003DMG401015867	PGSC0003DMG400001460, PGSC0003DMG400002562, PGSC0003DMG400016148, PGSC0003DMG400016284, PGSC0003DMG400017186, PGSC0003DMG400019693, PGSC0003DMG400019873, PGSC0003DMG400023402, PGSC0003DMG400023418, PGSC0003DMG400027651, PGSC0003DMG400028210, PGSC0003DMG400028694, PGSC0003DMG400029885, PGSC0003DMG400029941, PGSC0003DMG401000722, PGSC0003DMG401015867
GO:0023057	negative regulation of signaling	43	16	8.21	0.00417	0.1364	P	PGSC0003DMG400001460, PGSC0003DMG400002562, PGSC0003DMG400016148, PGSC0003DMG400016284, PGSC0003DMG400017186, PGSC0003DMG400019693, PGSC0003DMG400019873, PGSC0003DMG400023402, PGSC0003DMG400023418, PGSC0003DMG400027651, PGSC0003DMG400028210, PGSC0003DMG400028694, PGSC0003DMG400029885, PGSC0003DMG400029941, PGSC0003DMG401000722, PGSC0003DMG401015867	PGSC0003DMG400001460, PGSC0003DMG400002562, PGSC0003DMG400016148, PGSC0003DMG400016284, PGSC0003DMG400017186, PGSC0003DMG400019693, PGSC0003DMG400019873, PGSC0003DMG400023402, PGSC0003DMG400023418, PGSC0003DMG400027651, PGSC0003DMG400028210, PGSC0003DMG400028694, PGSC0003DMG400029885, PGSC0003DMG400029941, PGSC0003DMG401000722, PGSC0003DMG401015867
GO:0071395	cellular response to jasmonic acid stimulus	43	16	8.21	0.00417	0.1364	P	PGSC0003DMG400002930, PGSC0003DMG400005987, PGSC0003DMG400006480, PGSC0003DMG400014804, PGSC0003DMG400019873, PGSC0003DMG400020608, PGSC0003DMG400024017, PGSC0003DMG400025459, PGSC0003DMG400032119, PGSC0003DMG400041311, PGSC0003DMG401000095, PGSC0003DMG401000722, PGSC0003DMG401012679, PGSC0003DMG401027437, PGSC0003DMG401031196, PGSC0003DMG402027437	PGSC0003DMG400002930, PGSC0003DMG400005987, PGSC0003DMG400006480, PGSC0003DMG400014804, PGSC0003DMG400019873, PGSC0003DMG400020608, PGSC0003DMG400024017, PGSC0003DMG400025459, PGSC0003DMG400032119, PGSC0003DMG400041311, PGSC0003DMG401000095, PGSC0003DMG401000722, PGSC0003DMG401012679, PGSC0003DMG401027437, PGSC0003DMG401031196, PGSC0003DMG402027437
GO:0071496	cellular response to external stimulus	86	27	16.42	0.00427	0.1387	P	PGSC0003DMG400002321, PGSC0003DMG400002890, PGSC0003DMG400003837, PGSC0003DMG400004170, PGSC0003DMG400005803, PGSC0003DMG400006391, PGSC0003DMG400010279, PGSC0003DMG400011353, PGSC0003DMG400012239, PGSC0003DMG400014657, PGSC0003DMG400015197, PGSC0003DMG400017163, PGSC0003DMG400019063, PGSC0003DMG400019233, PGSC0003DMG400021909, PGSC0003DMG400022386, PGSC0003DMG400023467, PGSC0003DMG400023934, PGS…	PGSC0003DMG400002321, PGSC0003DMG400002890, PGSC0003DMG400003837, PGSC0003DMG400004170, PGSC0003DMG400005803, PGSC0003DMG400006391, PGSC0003DMG400010279, PGSC0003DMG400011353, PGSC0003DMG400012239, PGSC0003DMG400014657, PGSC0003DMG400015197, PGSC0003DMG400017163, PGSC0003DMG400019063, PGSC0003DMG400019233, PGSC0003DMG400021909, PGSC0003DMG400022386, PGSC0003DMG400023467, PGSC0003DMG400023934, PGS…
GO:0031669	cellular response to nutrient levels	70	23	13.37	0.0043	0.1387	P	PGSC0003DMG400002321, PGSC0003DMG400002890, PGSC0003DMG400004170, PGSC0003DMG400005803, PGSC0003DMG400006391, PGSC0003DMG400010279, PGSC0003DMG400011353, PGSC0003DMG400012239, PGSC0003DMG400015197, PGSC0003DMG400017163, PGSC0003DMG400019063, PGSC0003DMG400021909, PGSC0003DMG400022386, PGSC0003DMG400023467, PGSC0003DMG400023934, PGSC0003DMG400025793, PGSC0003DMG400026017, PGSC0003DMG400026638, PGS…	PGSC0003DMG400002321, PGSC0003DMG400002890, PGSC0003DMG400004170, PGSC0003DMG400005803, PGSC0003DMG400006391, PGSC0003DMG400010279, PGSC0003DMG400011353, PGSC0003DMG400012239, PGSC0003DMG400015197, PGSC0003DMG400017163, PGSC0003DMG400019063, PGSC0003DMG400021909, PGSC0003DMG400022386, PGSC0003DMG400023467, PGSC0003DMG400023934, PGSC0003DMG400025793, PGSC0003DMG400026017, PGSC0003DMG400026638, PGS…
GO:0009095	aromatic amino acid family biosynthetic process, prephenate pathway	10	6	1.91	0.00499	0.1595	P	PGSC0003DMG400007122, PGSC0003DMG400016478, PGSC0003DMG400020334, PGSC0003DMG400023957, PGSC0003DMG400026536, PGSC0003DMG400030683	PGSC0003DMG400007122, PGSC0003DMG400016478, PGSC0003DMG400020334, PGSC0003DMG400023957, PGSC0003DMG400026536, PGSC0003DMG400030683
GO:0071365	cellular response to auxin stimulus	91	28	17.38	0.00501	0.1595	P	PGSC0003DMG400000118, PGSC0003DMG400000375, PGSC0003DMG400001498, PGSC0003DMG400002550, PGSC0003DMG400002608, PGSC0003DMG400002613, PGSC0003DMG400005338, PGSC0003DMG400005794, PGSC0003DMG400006108, PGSC0003DMG400006393, PGSC0003DMG400008065, PGSC0003DMG400008081, PGSC0003DMG400009773, PGSC0003DMG400011353, PGSC0003DMG400014179, PGSC0003DMG400016317, PGSC0003DMG400017955, PGSC0003DMG400020711, PGS…	PGSC0003DMG400000118, PGSC0003DMG400000375, PGSC0003DMG400001498, PGSC0003DMG400002550, PGSC0003DMG400002608, PGSC0003DMG400002613, PGSC0003DMG400005338, PGSC0003DMG400005794, PGSC0003DMG400006108, PGSC0003DMG400006393, PGSC0003DMG400008065, PGSC0003DMG400008081, PGSC0003DMG400009773, PGSC0003DMG400011353, PGSC0003DMG400014179, PGSC0003DMG400016317, PGSC0003DMG400017955, PGSC0003DMG400020711, PGS…
GO:0042743	hydrogen peroxide metabolic process	87	27	16.61	0.00509	0.1609	P	PGSC0003DMG400003654, PGSC0003DMG400004090, PGSC0003DMG400005062, PGSC0003DMG400009906, PGSC0003DMG400010064, PGSC0003DMG400010465, PGSC0003DMG400011458, PGSC0003DMG400011640, PGSC0003DMG400012589, PGSC0003DMG400014182, PGSC0003DMG400014867, PGSC0003DMG400015548, PGSC0003DMG400016387, PGSC0003DMG400019873, PGSC0003DMG400022341, PGSC0003DMG400022342, PGSC0003DMG400023491, PGSC0003DMG400024053, PGS…	PGSC0003DMG400003654, PGSC0003DMG400004090, PGSC0003DMG400005062, PGSC0003DMG400009906, PGSC0003DMG400010064, PGSC0003DMG400010465, PGSC0003DMG400011458, PGSC0003DMG400011640, PGSC0003DMG400012589, PGSC0003DMG400014182, PGSC0003DMG400014867, PGSC0003DMG400015548, PGSC0003DMG400016387, PGSC0003DMG400019873, PGSC0003DMG400022341, PGSC0003DMG400022342, PGSC0003DMG400023491, PGSC0003DMG400024053, PGS…
GO:0010104	regulation of ethylene-activated signaling pathway	13	7	2.48	0.00534	0.1644	P	PGSC0003DMG400016284, PGSC0003DMG400017186, PGSC0003DMG400019873, PGSC0003DMG400023402, PGSC0003DMG400027651, PGSC0003DMG400028694, PGSC0003DMG400029941	PGSC0003DMG400016284, PGSC0003DMG400017186, PGSC0003DMG400019873, PGSC0003DMG400023402, PGSC0003DMG400027651, PGSC0003DMG400028694, PGSC0003DMG400029941
GO:0034250	positive regulation of cellular amide metabolic process	13	7	2.48	0.00534	0.1644	P	PGSC0003DMG400004583, PGSC0003DMG400007830, PGSC0003DMG400013362, PGSC0003DMG400021629, PGSC0003DMG400024558, PGSC0003DMG400024644, PGSC0003DMG400026829	PGSC0003DMG400004583, PGSC0003DMG400007830, PGSC0003DMG400013362, PGSC0003DMG400021629, PGSC0003DMG400024558, PGSC0003DMG400024644, PGSC0003DMG400026829
GO:0045727	positive regulation of translation	13	7	2.48	0.00534	0.1644	P	PGSC0003DMG400004583, PGSC0003DMG400007830, PGSC0003DMG400013362, PGSC0003DMG400021629, PGSC0003DMG400024558, PGSC0003DMG400024644, PGSC0003DMG400026829	PGSC0003DMG400004583, PGSC0003DMG400007830, PGSC0003DMG400013362, PGSC0003DMG400021629, PGSC0003DMG400024558, PGSC0003DMG400024644, PGSC0003DMG400026829
GO:0070297	regulation of phosphorelay signal transduction system	13	7	2.48	0.00534	0.1644	P	PGSC0003DMG400016284, PGSC0003DMG400017186, PGSC0003DMG400019873, PGSC0003DMG400023402, PGSC0003DMG400027651, PGSC0003DMG400028694, PGSC0003DMG400029941	PGSC0003DMG400016284, PGSC0003DMG400017186, PGSC0003DMG400019873, PGSC0003DMG400023402, PGSC0003DMG400027651, PGSC0003DMG400028694, PGSC0003DMG400029941
GO:0010411	xyloglucan metabolic process	33	13	6.3	0.00542	0.1658	P	PGSC0003DMG400000408, PGSC0003DMG400001809, PGSC0003DMG400004109, PGSC0003DMG400008579, PGSC0003DMG400013975, PGSC0003DMG400014823, PGSC0003DMG400016405, PGSC0003DMG400017298, PGSC0003DMG400017299, PGSC0003DMG400022852, PGSC0003DMG400024060, PGSC0003DMG400024755, PGSC0003DMG400031101	PGSC0003DMG400000408, PGSC0003DMG400001809, PGSC0003DMG400004109, PGSC0003DMG400008579, PGSC0003DMG400013975, PGSC0003DMG400014823, PGSC0003DMG400016405, PGSC0003DMG400017298, PGSC0003DMG400017299, PGSC0003DMG400022852, PGSC0003DMG400024060, PGSC0003DMG400024755, PGSC0003DMG400031101
GO:0032104	regulation of response to extracellular stimulus	5	4	0.95	0.00562	0.1697	P	PGSC0003DMG400002890, PGSC0003DMG400021895, PGSC0003DMG400021909, PGSC0003DMG400026017	PGSC0003DMG400002890, PGSC0003DMG400021895, PGSC0003DMG400021909, PGSC0003DMG400026017
GO:0032107	regulation of response to nutrient levels	5	4	0.95	0.00562	0.1697	P	PGSC0003DMG400002890, PGSC0003DMG400021895, PGSC0003DMG400021909, PGSC0003DMG400026017	PGSC0003DMG400002890, PGSC0003DMG400021895, PGSC0003DMG400021909, PGSC0003DMG400026017
GO:0010646	regulation of cell communication	117	34	22.34	0.00583	0.1749	P	PGSC0003DMG400001432, PGSC0003DMG400001460, PGSC0003DMG400002562, PGSC0003DMG400002890, PGSC0003DMG400005987, PGSC0003DMG400006480, PGSC0003DMG400009108, PGSC0003DMG400010387, PGSC0003DMG400012429, PGSC0003DMG400016148, PGSC0003DMG400016284, PGSC0003DMG400017186, PGSC0003DMG400019693, PGSC0003DMG400019873, PGSC0003DMG400021547, PGSC0003DMG400021909, PGSC0003DMG400021991, PGSC0003DMG400023402, PGS…	PGSC0003DMG400001432, PGSC0003DMG400001460, PGSC0003DMG400002562, PGSC0003DMG400002890, PGSC0003DMG400005987, PGSC0003DMG400006480, PGSC0003DMG400009108, PGSC0003DMG400010387, PGSC0003DMG400012429, PGSC0003DMG400016148, PGSC0003DMG400016284, PGSC0003DMG400017186, PGSC0003DMG400019693, PGSC0003DMG400019873, PGSC0003DMG400021547, PGSC0003DMG400021909, PGSC0003DMG400021991, PGSC0003DMG400023402, PGS…
GO:0009072	aromatic amino acid family metabolic process	52	18	9.93	0.00596	0.1777	P	PGSC0003DMG400003582, PGSC0003DMG400007122, PGSC0003DMG400012762, PGSC0003DMG400016478, PGSC0003DMG400016553, PGSC0003DMG400016616, PGSC0003DMG400019386, PGSC0003DMG400020334, PGSC0003DMG400023115, PGSC0003DMG400023458, PGSC0003DMG400023608, PGSC0003DMG400023957, PGSC0003DMG400024392, PGSC0003DMG400026006, PGSC0003DMG400026536, PGSC0003DMG400030683, PGSC0003DMG400030812, PGSC0003DMG402021549	PGSC0003DMG400003582, PGSC0003DMG400007122, PGSC0003DMG400012762, PGSC0003DMG400016478, PGSC0003DMG400016553, PGSC0003DMG400016616, PGSC0003DMG400019386, PGSC0003DMG400020334, PGSC0003DMG400023115, PGSC0003DMG400023458, PGSC0003DMG400023608, PGSC0003DMG400023957, PGSC0003DMG400024392, PGSC0003DMG400026006, PGSC0003DMG400026536, PGSC0003DMG400030683, PGSC0003DMG400030812, PGSC0003DMG402021549
GO:0002252	immune effector process	37	14	7.07	0.00604	0.179	P	PGSC0003DMG400000555, PGSC0003DMG400006100, PGSC0003DMG400010055, PGSC0003DMG400014732, PGSC0003DMG400016331, PGSC0003DMG400016641, PGSC0003DMG400017172, PGSC0003DMG400020608, PGSC0003DMG400021358, PGSC0003DMG400028153, PGSC0003DMG400028235, PGSC0003DMG400028520, PGSC0003DMG401000095, PGSC0003DMG401012679	PGSC0003DMG400000555, PGSC0003DMG400006100, PGSC0003DMG400010055, PGSC0003DMG400014732, PGSC0003DMG400016331, PGSC0003DMG400016641, PGSC0003DMG400017172, PGSC0003DMG400020608, PGSC0003DMG400021358, PGSC0003DMG400028153, PGSC0003DMG400028235, PGSC0003DMG400028520, PGSC0003DMG401000095, PGSC0003DMG401012679
GO:0048518	positive regulation of biological process	448	107	85.56	0.00614	0.1808	P	PGSC0003DMG400000079, PGSC0003DMG400000248, PGSC0003DMG400000274, PGSC0003DMG400000364, PGSC0003DMG400000498, PGSC0003DMG400000910, PGSC0003DMG400001432, PGSC0003DMG400002235, PGSC0003DMG400002389, PGSC0003DMG400002890, PGSC0003DMG400002929, PGSC0003DMG400003001, PGSC0003DMG400003044, PGSC0003DMG400003914, PGSC0003DMG400004583, PGSC0003DMG400004780, PGSC0003DMG400005918, PGSC0003DMG400005962, PGS…	PGSC0003DMG400000079, PGSC0003DMG400000248, PGSC0003DMG400000274, PGSC0003DMG400000364, PGSC0003DMG400000498, PGSC0003DMG400000910, PGSC0003DMG400001432, PGSC0003DMG400002235, PGSC0003DMG400002389, PGSC0003DMG400002890, PGSC0003DMG400002929, PGSC0003DMG400003001, PGSC0003DMG400003044, PGSC0003DMG400003914, PGSC0003DMG400004583, PGSC0003DMG400004780, PGSC0003DMG400005918, PGSC0003DMG400005962, PGS…
GO:0015698	inorganic anion transport	72	23	13.75	0.00633	0.1844	P	PGSC0003DMG400001145, PGSC0003DMG400005214, PGSC0003DMG400005803, PGSC0003DMG400006975, PGSC0003DMG400010288, PGSC0003DMG400012479, PGSC0003DMG400014236, PGSC0003DMG400017163, PGSC0003DMG400017689, PGSC0003DMG400018129, PGSC0003DMG400018422, PGSC0003DMG400018515, PGSC0003DMG400020136, PGSC0003DMG400020215, PGSC0003DMG400024120, PGSC0003DMG400026072, PGSC0003DMG400027088, PGSC0003DMG400028635, PGS…	PGSC0003DMG400001145, PGSC0003DMG400005214, PGSC0003DMG400005803, PGSC0003DMG400006975, PGSC0003DMG400010288, PGSC0003DMG400012479, PGSC0003DMG400014236, PGSC0003DMG400017163, PGSC0003DMG400017689, PGSC0003DMG400018129, PGSC0003DMG400018422, PGSC0003DMG400018515, PGSC0003DMG400020136, PGSC0003DMG400020215, PGSC0003DMG400024120, PGSC0003DMG400026072, PGSC0003DMG400027088, PGSC0003DMG400028635, PGS…
GO:0098771	inorganic ion homeostasis	68	22	12.99	0.00634	0.1844	P	PGSC0003DMG400001430, PGSC0003DMG400002762, PGSC0003DMG400005009, PGSC0003DMG400009181, PGSC0003DMG400012168, PGSC0003DMG400012434, PGSC0003DMG400013297, PGSC0003DMG400014824, PGSC0003DMG400017172, PGSC0003DMG400019472, PGSC0003DMG400023467, PGSC0003DMG400023506, PGSC0003DMG400024017, PGSC0003DMG400024120, PGSC0003DMG400024665, PGSC0003DMG400024953, PGSC0003DMG400024976, PGSC0003DMG400027119, PGS…	PGSC0003DMG400001430, PGSC0003DMG400002762, PGSC0003DMG400005009, PGSC0003DMG400009181, PGSC0003DMG400012168, PGSC0003DMG400012434, PGSC0003DMG400013297, PGSC0003DMG400014824, PGSC0003DMG400017172, PGSC0003DMG400019472, PGSC0003DMG400023467, PGSC0003DMG400023506, PGSC0003DMG400024017, PGSC0003DMG400024120, PGSC0003DMG400024665, PGSC0003DMG400024953, PGSC0003DMG400024976, PGSC0003DMG400027119, PGS…
GO:0009867	jasmonic acid mediated signaling pathway	41	15	7.83	0.00654	0.189	P	PGSC0003DMG400002930, PGSC0003DMG400005987, PGSC0003DMG400006480, PGSC0003DMG400014804, PGSC0003DMG400019873, PGSC0003DMG400020608, PGSC0003DMG400024017, PGSC0003DMG400025459, PGSC0003DMG400032119, PGSC0003DMG401000095, PGSC0003DMG401000722, PGSC0003DMG401012679, PGSC0003DMG401027437, PGSC0003DMG401031196, PGSC0003DMG402027437	PGSC0003DMG400002930, PGSC0003DMG400005987, PGSC0003DMG400006480, PGSC0003DMG400014804, PGSC0003DMG400019873, PGSC0003DMG400020608, PGSC0003DMG400024017, PGSC0003DMG400025459, PGSC0003DMG400032119, PGSC0003DMG401000095, PGSC0003DMG401000722, PGSC0003DMG401012679, PGSC0003DMG401027437, PGSC0003DMG401031196, PGSC0003DMG402027437
GO:0032101	regulation of response to external stimulus	45	16	8.59	0.00694	0.1906	P	PGSC0003DMG400000555, PGSC0003DMG400002890, PGSC0003DMG400003044, PGSC0003DMG400006480, PGSC0003DMG400017252, PGSC0003DMG400019873, PGSC0003DMG400021895, PGSC0003DMG400021909, PGSC0003DMG400022656, PGSC0003DMG400024732, PGSC0003DMG400026017, PGSC0003DMG400028335, PGSC0003DMG400028520, PGSC0003DMG400031788, PGSC0003DMG400035643, PGSC0003DMG401012679	PGSC0003DMG400000555, PGSC0003DMG400002890, PGSC0003DMG400003044, PGSC0003DMG400006480, PGSC0003DMG400017252, PGSC0003DMG400019873, PGSC0003DMG400021895, PGSC0003DMG400021909, PGSC0003DMG400022656, PGSC0003DMG400024732, PGSC0003DMG400026017, PGSC0003DMG400028335, PGSC0003DMG400028520, PGSC0003DMG400031788, PGSC0003DMG400035643, PGSC0003DMG401012679
GO:0009804	coumarin metabolic process	3	3	0.57	0.00696	0.1906	P	PGSC0003DMG400003289, PGSC0003DMG400006214, PGSC0003DMG400007178	PGSC0003DMG400003289, PGSC0003DMG400006214, PGSC0003DMG400007178
GO:0009805	coumarin biosynthetic process	3	3	0.57	0.00696	0.1906	P	PGSC0003DMG400003289, PGSC0003DMG400006214, PGSC0003DMG400007178	PGSC0003DMG400003289, PGSC0003DMG400006214, PGSC0003DMG400007178
GO:0010325	raffinose family oligosaccharide biosynthetic process	3	3	0.57	0.00696	0.1906	P	PGSC0003DMG400000513, PGSC0003DMG400021991, PGSC0003DMG400028559	PGSC0003DMG400000513, PGSC0003DMG400021991, PGSC0003DMG400028559
GO:0040009	regulation of growth rate	3	3	0.57	0.00696	0.1906	P	PGSC0003DMG400011477, PGSC0003DMG400013649, PGSC0003DMG400030639	PGSC0003DMG400011477, PGSC0003DMG400013649, PGSC0003DMG400030639
GO:0046864	isoprenoid transport	3	3	0.57	0.00696	0.1906	P	PGSC0003DMG400000879, PGSC0003DMG400017620, PGSC0003DMG401013112	PGSC0003DMG400000879, PGSC0003DMG400017620, PGSC0003DMG401013112
GO:0046865	terpenoid transport	3	3	0.57	0.00696	0.1906	P	PGSC0003DMG400000879, PGSC0003DMG400017620, PGSC0003DMG401013112	PGSC0003DMG400000879, PGSC0003DMG400017620, PGSC0003DMG401013112
GO:0051176	positive regulation of sulfur metabolic process	3	3	0.57	0.00696	0.1906	P	PGSC0003DMG400011729, PGSC0003DMG400018194, PGSC0003DMG400019873	PGSC0003DMG400011729, PGSC0003DMG400018194, PGSC0003DMG400019873
GO:0080168	abscisic acid transport	3	3	0.57	0.00696	0.1906	P	PGSC0003DMG400000879, PGSC0003DMG400017620, PGSC0003DMG401013112	PGSC0003DMG400000879, PGSC0003DMG400017620, PGSC0003DMG401013112
GO:0055081	anion homeostasis	20	9	3.82	0.00727	0.1968	P	PGSC0003DMG400001430, PGSC0003DMG400011246, PGSC0003DMG400012696, PGSC0003DMG400014539, PGSC0003DMG400014824, PGSC0003DMG400023467, PGSC0003DMG400024665, PGSC0003DMG400028215, PGSC0003DMG403020240	PGSC0003DMG400001430, PGSC0003DMG400011246, PGSC0003DMG400012696, PGSC0003DMG400014539, PGSC0003DMG400014824, PGSC0003DMG400023467, PGSC0003DMG400024665, PGSC0003DMG400028215, PGSC0003DMG403020240
GO:1902531	regulation of intracellular signal transduction	20	9	3.82	0.00727	0.1968	P	PGSC0003DMG400001432, PGSC0003DMG400016284, PGSC0003DMG400017186, PGSC0003DMG400019873, PGSC0003DMG400023402, PGSC0003DMG400023418, PGSC0003DMG400027651, PGSC0003DMG400028694, PGSC0003DMG400029941	PGSC0003DMG400001432, PGSC0003DMG400016284, PGSC0003DMG400017186, PGSC0003DMG400019873, PGSC0003DMG400023402, PGSC0003DMG400023418, PGSC0003DMG400027651, PGSC0003DMG400028694, PGSC0003DMG400029941
GO:0042744	hydrogen peroxide catabolic process	73	23	13.94	0.00761	0.2049	P	PGSC0003DMG400003654, PGSC0003DMG400004090, PGSC0003DMG400005062, PGSC0003DMG400009906, PGSC0003DMG400010064, PGSC0003DMG400010465, PGSC0003DMG400011458, PGSC0003DMG400011640, PGSC0003DMG400012589, PGSC0003DMG400014867, PGSC0003DMG400015548, PGSC0003DMG400016387, PGSC0003DMG400022341, PGSC0003DMG400022342, PGSC0003DMG400023491, PGSC0003DMG400024053, PGSC0003DMG400025478, PGSC0003DMG400025803, PGS…	PGSC0003DMG400003654, PGSC0003DMG400004090, PGSC0003DMG400005062, PGSC0003DMG400009906, PGSC0003DMG400010064, PGSC0003DMG400010465, PGSC0003DMG400011458, PGSC0003DMG400011640, PGSC0003DMG400012589, PGSC0003DMG400014867, PGSC0003DMG400015548, PGSC0003DMG400016387, PGSC0003DMG400022341, PGSC0003DMG400022342, PGSC0003DMG400023491, PGSC0003DMG400024053, PGSC0003DMG400025478, PGSC0003DMG400025803, PGS…
GO:0070588	calcium ion transmembrane transport	17	8	3.25	0.00819	0.2192	P	PGSC0003DMG400012696, PGSC0003DMG400013022, PGSC0003DMG400021421, PGSC0003DMG400031085, PGSC0003DMG400038907, PGSC0003DMG400043507, PGSC0003DMG400043830, PGSC0003DMG400046353	PGSC0003DMG400012696, PGSC0003DMG400013022, PGSC0003DMG400021421, PGSC0003DMG400031085, PGSC0003DMG400038907, PGSC0003DMG400043507, PGSC0003DMG400043830, PGSC0003DMG400046353
GO:0016567	protein ubiquitination	163	44	31.13	0.00832	0.2214	P	PGSC0003DMG400000241, PGSC0003DMG400000396, PGSC0003DMG400000440, PGSC0003DMG400001314, PGSC0003DMG400005987, PGSC0003DMG400006102, PGSC0003DMG400006814, PGSC0003DMG400007435, PGSC0003DMG400008462, PGSC0003DMG400009129, PGSC0003DMG400009405, PGSC0003DMG400009912, PGSC0003DMG400010342, PGSC0003DMG400013483, PGSC0003DMG400014280, PGSC0003DMG400014732, PGSC0003DMG400014914, PGSC0003DMG400016019, PGS…	PGSC0003DMG400000241, PGSC0003DMG400000396, PGSC0003DMG400000440, PGSC0003DMG400001314, PGSC0003DMG400005987, PGSC0003DMG400006102, PGSC0003DMG400006814, PGSC0003DMG400007435, PGSC0003DMG400008462, PGSC0003DMG400009129, PGSC0003DMG400009405, PGSC0003DMG400009912, PGSC0003DMG400010342, PGSC0003DMG400013483, PGSC0003DMG400014280, PGSC0003DMG400014732, PGSC0003DMG400014914, PGSC0003DMG400016019, PGS…
GO:0009608	response to symbiont	8	5	1.53	0.00846	0.2227	P	PGSC0003DMG400012550, PGSC0003DMG400021323, PGSC0003DMG400023416, PGSC0003DMG400030026, PGSC0003DMG400030212	PGSC0003DMG400012550, PGSC0003DMG400021323, PGSC0003DMG400023416, PGSC0003DMG400030026, PGSC0003DMG400030212
GO:0051865	protein autoubiquitination	8	5	1.53	0.00846	0.2227	P	PGSC0003DMG400000440, PGSC0003DMG400005987, PGSC0003DMG400006814, PGSC0003DMG400014732, PGSC0003DMG400021358	PGSC0003DMG400000440, PGSC0003DMG400005987, PGSC0003DMG400006814, PGSC0003DMG400014732, PGSC0003DMG400021358
GO:0009734	auxin-activated signaling pathway	82	25	15.66	0.00877	0.2288	P	PGSC0003DMG400000118, PGSC0003DMG400000375, PGSC0003DMG400001498, PGSC0003DMG400002550, PGSC0003DMG400002608, PGSC0003DMG400005338, PGSC0003DMG400005794, PGSC0003DMG400006108, PGSC0003DMG400006393, PGSC0003DMG400008065, PGSC0003DMG400008081, PGSC0003DMG400009773, PGSC0003DMG400011353, PGSC0003DMG400014179, PGSC0003DMG400016317, PGSC0003DMG400017955, PGSC0003DMG400020711, PGSC0003DMG400022125, PGS…	PGSC0003DMG400000118, PGSC0003DMG400000375, PGSC0003DMG400001498, PGSC0003DMG400002550, PGSC0003DMG400002608, PGSC0003DMG400005338, PGSC0003DMG400005794, PGSC0003DMG400006108, PGSC0003DMG400006393, PGSC0003DMG400008065, PGSC0003DMG400008081, PGSC0003DMG400009773, PGSC0003DMG400011353, PGSC0003DMG400014179, PGSC0003DMG400016317, PGSC0003DMG400017955, PGSC0003DMG400020711, PGSC0003DMG400022125, PGS…
GO:0006575	cellular modified amino acid metabolic process	46	16	8.78	0.00879	0.2288	P	PGSC0003DMG400002011, PGSC0003DMG400004688, PGSC0003DMG400007066, PGSC0003DMG400015745, PGSC0003DMG400016168, PGSC0003DMG400018292, PGSC0003DMG400019316, PGSC0003DMG400020720, PGSC0003DMG400023115, PGSC0003DMG400023799, PGSC0003DMG400026006, PGSC0003DMG400028287, PGSC0003DMG400029847, PGSC0003DMG400030564, PGSC0003DMG400032146, PGSC0003DMG400037250	PGSC0003DMG400002011, PGSC0003DMG400004688, PGSC0003DMG400007066, PGSC0003DMG400015745, PGSC0003DMG400016168, PGSC0003DMG400018292, PGSC0003DMG400019316, PGSC0003DMG400020720, PGSC0003DMG400023115, PGSC0003DMG400023799, PGSC0003DMG400026006, PGSC0003DMG400028287, PGSC0003DMG400029847, PGSC0003DMG400030564, PGSC0003DMG400032146, PGSC0003DMG400037250
GO:0031347	regulation of defense response	120	34	22.92	0.00885	0.2291	P	PGSC0003DMG400000555, PGSC0003DMG400002613, PGSC0003DMG400003044, PGSC0003DMG400006480, PGSC0003DMG400008506, PGSC0003DMG400009181, PGSC0003DMG400010342, PGSC0003DMG400010859, PGSC0003DMG400011500, PGSC0003DMG400013483, PGSC0003DMG400015157, PGSC0003DMG400017252, PGSC0003DMG400018343, PGSC0003DMG400019873, PGSC0003DMG400020608, PGSC0003DMG400021210, PGSC0003DMG400021547, PGSC0003DMG400021551, PGS…	PGSC0003DMG400000555, PGSC0003DMG400002613, PGSC0003DMG400003044, PGSC0003DMG400006480, PGSC0003DMG400008506, PGSC0003DMG400009181, PGSC0003DMG400010342, PGSC0003DMG400010859, PGSC0003DMG400011500, PGSC0003DMG400013483, PGSC0003DMG400015157, PGSC0003DMG400017252, PGSC0003DMG400018343, PGSC0003DMG400019873, PGSC0003DMG400020608, PGSC0003DMG400021210, PGSC0003DMG400021547, PGSC0003DMG400021551, PGS…
GO:0042886	amide transport	35	13	6.68	0.00957	0.2464	P	PGSC0003DMG400004795, PGSC0003DMG400009333, PGSC0003DMG400009830, PGSC0003DMG400011085, PGSC0003DMG400012479, PGSC0003DMG400017204, PGSC0003DMG400024268, PGSC0003DMG400025387, PGSC0003DMG400028182, PGSC0003DMG400030308, PGSC0003DMG400030438, PGSC0003DMG401031322, PGSC0003DMG402027501	PGSC0003DMG400004795, PGSC0003DMG400009333, PGSC0003DMG400009830, PGSC0003DMG400011085, PGSC0003DMG400012479, PGSC0003DMG400017204, PGSC0003DMG400024268, PGSC0003DMG400025387, PGSC0003DMG400028182, PGSC0003DMG400030308, PGSC0003DMG400030438, PGSC0003DMG401031322, PGSC0003DMG402027501
GO:0009416	response to light stimulus	370	89	70.66	0.00966	0.2473	P	PGSC0003DMG400000079, PGSC0003DMG400000085, PGSC0003DMG400000120, PGSC0003DMG400000372, PGSC0003DMG400000396, PGSC0003DMG400000498, PGSC0003DMG400001314, PGSC0003DMG400001633, PGSC0003DMG400001960, PGSC0003DMG400003155, PGSC0003DMG400003546, PGSC0003DMG400003711, PGSC0003DMG400003920, PGSC0003DMG400004168, PGSC0003DMG400006132, PGSC0003DMG400006613, PGSC0003DMG400006635, PGSC0003DMG400006752, PGS…	PGSC0003DMG400000079, PGSC0003DMG400000085, PGSC0003DMG400000120, PGSC0003DMG400000372, PGSC0003DMG400000396, PGSC0003DMG400000498, PGSC0003DMG400001314, PGSC0003DMG400001633, PGSC0003DMG400001960, PGSC0003DMG400003155, PGSC0003DMG400003546, PGSC0003DMG400003711, PGSC0003DMG400003920, PGSC0003DMG400004168, PGSC0003DMG400006132, PGSC0003DMG400006613, PGSC0003DMG400006635, PGSC0003DMG400006752, PGS…
GO:0005886	plasma membrane	1133	292	201.55	9.7e-13	6.664e-10	C	PGSC0003DMG400000067, PGSC0003DMG400000069, PGSC0003DMG400000130, PGSC0003DMG400000227, PGSC0003DMG400000276, PGSC0003DMG400000398, PGSC0003DMG400000468, PGSC0003DMG400000493, PGSC0003DMG400000879, PGSC0003DMG400001145, PGSC0003DMG400001337, PGSC0003DMG400001630, PGSC0003DMG400001684, PGSC0003DMG400001716, PGSC0003DMG400001853, PGSC0003DMG400002151, PGSC0003DMG400002336, PGSC0003DMG400002396, PGS…	PGSC0003DMG400000067, PGSC0003DMG400000069, PGSC0003DMG400000130, PGSC0003DMG400000227, PGSC0003DMG400000276, PGSC0003DMG400000398, PGSC0003DMG400000468, PGSC0003DMG400000493, PGSC0003DMG400000879, PGSC0003DMG400001145, PGSC0003DMG400001337, PGSC0003DMG400001630, PGSC0003DMG400001684, PGSC0003DMG400001716, PGSC0003DMG400001853, PGSC0003DMG400002151, PGSC0003DMG400002336, PGSC0003DMG400002396, PGS…
GO:0071944	cell periphery	1456	356	259	4.7e-12	1.614e-09	C	PGSC0003DMG400000067, PGSC0003DMG400000069, PGSC0003DMG400000130, PGSC0003DMG400000227, PGSC0003DMG400000276, PGSC0003DMG400000398, PGSC0003DMG400000408, PGSC0003DMG400000468, PGSC0003DMG400000493, PGSC0003DMG400000608, PGSC0003DMG400000761, PGSC0003DMG400000879, PGSC0003DMG400001145, PGSC0003DMG400001337, PGSC0003DMG400001598, PGSC0003DMG400001630, PGSC0003DMG400001684, PGSC0003DMG400001716, PGS…	PGSC0003DMG400000067, PGSC0003DMG400000069, PGSC0003DMG400000130, PGSC0003DMG400000227, PGSC0003DMG400000276, PGSC0003DMG400000398, PGSC0003DMG400000408, PGSC0003DMG400000468, PGSC0003DMG400000493, PGSC0003DMG400000608, PGSC0003DMG400000761, PGSC0003DMG400000879, PGSC0003DMG400001145, PGSC0003DMG400001337, PGSC0003DMG400001598, PGSC0003DMG400001630, PGSC0003DMG400001684, PGSC0003DMG400001716, PGS…
GO:0005576	extracellular region	433	107	77.02	0.00014	0.03206	C	PGSC0003DMG400000067, PGSC0003DMG400000398, PGSC0003DMG400000408, PGSC0003DMG400000493, PGSC0003DMG400000608, PGSC0003DMG400001148, PGSC0003DMG400001598, PGSC0003DMG400001809, PGSC0003DMG400001879, PGSC0003DMG400002027, PGSC0003DMG400002028, PGSC0003DMG400002029, PGSC0003DMG400002309, PGSC0003DMG400002389, PGSC0003DMG400002682, PGSC0003DMG400002749, PGSC0003DMG400002929, PGSC0003DMG400003513, PGS…	PGSC0003DMG400000067, PGSC0003DMG400000398, PGSC0003DMG400000408, PGSC0003DMG400000493, PGSC0003DMG400000608, PGSC0003DMG400001148, PGSC0003DMG400001598, PGSC0003DMG400001809, PGSC0003DMG400001879, PGSC0003DMG400002027, PGSC0003DMG400002028, PGSC0003DMG400002029, PGSC0003DMG400002309, PGSC0003DMG400002389, PGSC0003DMG400002682, PGSC0003DMG400002749, PGSC0003DMG400002929, PGSC0003DMG400003513, PGS…
GO:0005829	cytosol	989	217	175.93	0.00029	0.04466	C	PGSC0003DMG400000067, PGSC0003DMG400000168, PGSC0003DMG400000175, PGSC0003DMG400000227, PGSC0003DMG400000276, PGSC0003DMG400000286, PGSC0003DMG400000396, PGSC0003DMG400000398, PGSC0003DMG400000409, PGSC0003DMG400001148, PGSC0003DMG400001204, PGSC0003DMG400001314, PGSC0003DMG400001431, PGSC0003DMG400001463, PGSC0003DMG400001549, PGSC0003DMG400001630, PGSC0003DMG400001659, PGSC0003DMG400001716, PGS…	PGSC0003DMG400000067, PGSC0003DMG400000168, PGSC0003DMG400000175, PGSC0003DMG400000227, PGSC0003DMG400000276, PGSC0003DMG400000286, PGSC0003DMG400000396, PGSC0003DMG400000398, PGSC0003DMG400000409, PGSC0003DMG400001148, PGSC0003DMG400001204, PGSC0003DMG400001314, PGSC0003DMG400001431, PGSC0003DMG400001463, PGSC0003DMG400001549, PGSC0003DMG400001630, PGSC0003DMG400001659, PGSC0003DMG400001716, PGS…
GO:0005911	cell-cell junction	420	102	74.71	0.00039	0.04466	C	PGSC0003DMG400000079, PGSC0003DMG400000227, PGSC0003DMG400000398, PGSC0003DMG400001630, PGSC0003DMG400001716, PGSC0003DMG400001953, PGSC0003DMG400002014, PGSC0003DMG400003213, PGSC0003DMG400004294, PGSC0003DMG400004828, PGSC0003DMG400004943, PGSC0003DMG400005611, PGSC0003DMG400006170, PGSC0003DMG400006217, PGSC0003DMG400006271, PGSC0003DMG400006855, PGSC0003DMG400007154, PGSC0003DMG400007295, PGS…	PGSC0003DMG400000079, PGSC0003DMG400000227, PGSC0003DMG400000398, PGSC0003DMG400001630, PGSC0003DMG400001716, PGSC0003DMG400001953, PGSC0003DMG400002014, PGSC0003DMG400003213, PGSC0003DMG400004294, PGSC0003DMG400004828, PGSC0003DMG400004943, PGSC0003DMG400005611, PGSC0003DMG400006170, PGSC0003DMG400006217, PGSC0003DMG400006271, PGSC0003DMG400006855, PGSC0003DMG400007154, PGSC0003DMG400007295, PGS…
GO:0030054	cell junction	420	102	74.71	0.00039	0.04466	C	PGSC0003DMG400000079, PGSC0003DMG400000227, PGSC0003DMG400000398, PGSC0003DMG400001630, PGSC0003DMG400001716, PGSC0003DMG400001953, PGSC0003DMG400002014, PGSC0003DMG400003213, PGSC0003DMG400004294, PGSC0003DMG400004828, PGSC0003DMG400004943, PGSC0003DMG400005611, PGSC0003DMG400006170, PGSC0003DMG400006217, PGSC0003DMG400006271, PGSC0003DMG400006855, PGSC0003DMG400007154, PGSC0003DMG400007295, PGS…	PGSC0003DMG400000079, PGSC0003DMG400000227, PGSC0003DMG400000398, PGSC0003DMG400001630, PGSC0003DMG400001716, PGSC0003DMG400001953, PGSC0003DMG400002014, PGSC0003DMG400003213, PGSC0003DMG400004294, PGSC0003DMG400004828, PGSC0003DMG400004943, PGSC0003DMG400005611, PGSC0003DMG400006170, PGSC0003DMG400006217, PGSC0003DMG400006271, PGSC0003DMG400006855, PGSC0003DMG400007154, PGSC0003DMG400007295, PGS…
GO:0009506	plasmodesma	419	101	74.53	0.00055	0.04534	C	PGSC0003DMG400000079, PGSC0003DMG400000227, PGSC0003DMG400000398, PGSC0003DMG400001630, PGSC0003DMG400001716, PGSC0003DMG400001953, PGSC0003DMG400002014, PGSC0003DMG400003213, PGSC0003DMG400004294, PGSC0003DMG400004828, PGSC0003DMG400004943, PGSC0003DMG400005611, PGSC0003DMG400006170, PGSC0003DMG400006217, PGSC0003DMG400006271, PGSC0003DMG400006855, PGSC0003DMG400007154, PGSC0003DMG400007295, PGS…	PGSC0003DMG400000079, PGSC0003DMG400000227, PGSC0003DMG400000398, PGSC0003DMG400001630, PGSC0003DMG400001716, PGSC0003DMG400001953, PGSC0003DMG400002014, PGSC0003DMG400003213, PGSC0003DMG400004294, PGSC0003DMG400004828, PGSC0003DMG400004943, PGSC0003DMG400005611, PGSC0003DMG400006170, PGSC0003DMG400006217, PGSC0003DMG400006271, PGSC0003DMG400006855, PGSC0003DMG400007154, PGSC0003DMG400007295, PGS…
GO:0055044	symplast	419	101	74.53	0.00055	0.04534	C	PGSC0003DMG400000079, PGSC0003DMG400000227, PGSC0003DMG400000398, PGSC0003DMG400001630, PGSC0003DMG400001716, PGSC0003DMG400001953, PGSC0003DMG400002014, PGSC0003DMG400003213, PGSC0003DMG400004294, PGSC0003DMG400004828, PGSC0003DMG400004943, PGSC0003DMG400005611, PGSC0003DMG400006170, PGSC0003DMG400006217, PGSC0003DMG400006271, PGSC0003DMG400006855, PGSC0003DMG400007154, PGSC0003DMG400007295, PGS…	PGSC0003DMG400000079, PGSC0003DMG400000227, PGSC0003DMG400000398, PGSC0003DMG400001630, PGSC0003DMG400001716, PGSC0003DMG400001953, PGSC0003DMG400002014, PGSC0003DMG400003213, PGSC0003DMG400004294, PGSC0003DMG400004828, PGSC0003DMG400004943, PGSC0003DMG400005611, PGSC0003DMG400006170, PGSC0003DMG400006217, PGSC0003DMG400006271, PGSC0003DMG400006855, PGSC0003DMG400007154, PGSC0003DMG400007295, PGS…
GO:0098588	bounding membrane of organelle	557	129	99.08	0.0006	0.04534	C	PGSC0003DMG400000168, PGSC0003DMG400000227, PGSC0003DMG400000274, PGSC0003DMG400000328, PGSC0003DMG400000398, PGSC0003DMG400000805, PGSC0003DMG400001352, PGSC0003DMG400001444, PGSC0003DMG400001474, PGSC0003DMG400001593, PGSC0003DMG400001632, PGSC0003DMG400001716, PGSC0003DMG400001834, PGSC0003DMG400002423, PGSC0003DMG400002613, PGSC0003DMG400002779, PGSC0003DMG400002884, PGSC0003DMG400003461, PGS…	PGSC0003DMG400000168, PGSC0003DMG400000227, PGSC0003DMG400000274, PGSC0003DMG400000328, PGSC0003DMG400000398, PGSC0003DMG400000805, PGSC0003DMG400001352, PGSC0003DMG400001444, PGSC0003DMG400001474, PGSC0003DMG400001593, PGSC0003DMG400001632, PGSC0003DMG400001716, PGSC0003DMG400001834, PGSC0003DMG400002423, PGSC0003DMG400002613, PGSC0003DMG400002779, PGSC0003DMG400002884, PGSC0003DMG400003461, PGS…
GO:0022625	cytosolic large ribosomal subunit	62	22	11.03	0.00066	0.04534	C	PGSC0003DMG400000168, PGSC0003DMG400001463, PGSC0003DMG400002541, PGSC0003DMG400007855, PGSC0003DMG400008079, PGSC0003DMG400014695, PGSC0003DMG400016814, PGSC0003DMG400018701, PGSC0003DMG400019764, PGSC0003DMG400020434, PGSC0003DMG400023512, PGSC0003DMG400024915, PGSC0003DMG400027161, PGSC0003DMG400029378, PGSC0003DMG400030185, PGSC0003DMG400030868, PGSC0003DMG400031787, PGSC0003DMG400031789, PGS…	PGSC0003DMG400000168, PGSC0003DMG400001463, PGSC0003DMG400002541, PGSC0003DMG400007855, PGSC0003DMG400008079, PGSC0003DMG400014695, PGSC0003DMG400016814, PGSC0003DMG400018701, PGSC0003DMG400019764, PGSC0003DMG400020434, PGSC0003DMG400023512, PGSC0003DMG400024915, PGSC0003DMG400027161, PGSC0003DMG400029378, PGSC0003DMG400030185, PGSC0003DMG400030868, PGSC0003DMG400031787, PGSC0003DMG400031789, PGS…
GO:0005773	vacuole	476	112	84.67	0.00074	0.04622	C	PGSC0003DMG400000168, PGSC0003DMG400000227, PGSC0003DMG400000398, PGSC0003DMG400001352, PGSC0003DMG400001474, PGSC0003DMG400001716, PGSC0003DMG400001834, PGSC0003DMG400002613, PGSC0003DMG400002779, PGSC0003DMG400002804, PGSC0003DMG400002884, PGSC0003DMG400002895, PGSC0003DMG400004067, PGSC0003DMG400004790, PGSC0003DMG400005406, PGSC0003DMG400005597, PGSC0003DMG400005661, PGSC0003DMG400005713, PGS…	PGSC0003DMG400000168, PGSC0003DMG400000227, PGSC0003DMG400000398, PGSC0003DMG400001352, PGSC0003DMG400001474, PGSC0003DMG400001716, PGSC0003DMG400001834, PGSC0003DMG400002613, PGSC0003DMG400002779, PGSC0003DMG400002804, PGSC0003DMG400002884, PGSC0003DMG400002895, PGSC0003DMG400004067, PGSC0003DMG400004790, PGSC0003DMG400005406, PGSC0003DMG400005597, PGSC0003DMG400005661, PGSC0003DMG400005713, PGS…
GO:0048046	apoplast	197	53	35.04	0.00089	0.05095	C	PGSC0003DMG400000067, PGSC0003DMG400000398, PGSC0003DMG400000408, PGSC0003DMG400000493, PGSC0003DMG400001148, PGSC0003DMG400001809, PGSC0003DMG400001879, PGSC0003DMG400002309, PGSC0003DMG400002389, PGSC0003DMG400002929, PGSC0003DMG400003513, PGSC0003DMG400003793, PGSC0003DMG400004109, PGSC0003DMG400004272, PGSC0003DMG400004355, PGSC0003DMG400009178, PGSC0003DMG400009300, PGSC0003DMG400009940, PGS…	PGSC0003DMG400000067, PGSC0003DMG400000398, PGSC0003DMG400000408, PGSC0003DMG400000493, PGSC0003DMG400001148, PGSC0003DMG400001809, PGSC0003DMG400001879, PGSC0003DMG400002309, PGSC0003DMG400002389, PGSC0003DMG400002929, PGSC0003DMG400003513, PGSC0003DMG400003793, PGSC0003DMG400004109, PGSC0003DMG400004272, PGSC0003DMG400004355, PGSC0003DMG400009178, PGSC0003DMG400009300, PGSC0003DMG400009940, PGS…
GO:0044464	cell part	7503	1397	1334.68	0.00098	0.05179	C	PGSC0003DMG400000047, PGSC0003DMG400000067, PGSC0003DMG400000069, PGSC0003DMG400000085, PGSC0003DMG400000118, PGSC0003DMG400000120, PGSC0003DMG400000130, PGSC0003DMG400000168, PGSC0003DMG400000175, PGSC0003DMG400000214, PGSC0003DMG400000227, PGSC0003DMG400000232, PGSC0003DMG400000248, PGSC0003DMG400000272, PGSC0003DMG400000274, PGSC0003DMG400000276, PGSC0003DMG400000286, PGSC0003DMG400000302, PGS…	PGSC0003DMG400000047, PGSC0003DMG400000067, PGSC0003DMG400000069, PGSC0003DMG400000085, PGSC0003DMG400000118, PGSC0003DMG400000120, PGSC0003DMG400000130, PGSC0003DMG400000168, PGSC0003DMG400000175, PGSC0003DMG400000214, PGSC0003DMG400000227, PGSC0003DMG400000232, PGSC0003DMG400000248, PGSC0003DMG400000272, PGSC0003DMG400000274, PGSC0003DMG400000276, PGSC0003DMG400000286, PGSC0003DMG400000302, PGS…
GO:0009505	plant-type cell wall	120	35	21.35	0.00144	0.06687	C	PGSC0003DMG400000130, PGSC0003DMG400000608, PGSC0003DMG400000761, PGSC0003DMG400001598, PGSC0003DMG400002779, PGSC0003DMG400003757, PGSC0003DMG400004790, PGSC0003DMG400005901, PGSC0003DMG400006048, PGSC0003DMG400006752, PGSC0003DMG400007408, PGSC0003DMG400008413, PGSC0003DMG400008978, PGSC0003DMG400009036, PGSC0003DMG400009965, PGSC0003DMG400010240, PGSC0003DMG400012423, PGSC0003DMG400012577, PGS…	PGSC0003DMG400000130, PGSC0003DMG400000608, PGSC0003DMG400000761, PGSC0003DMG400001598, PGSC0003DMG400002779, PGSC0003DMG400003757, PGSC0003DMG400004790, PGSC0003DMG400005901, PGSC0003DMG400006048, PGSC0003DMG400006752, PGSC0003DMG400007408, PGSC0003DMG400008413, PGSC0003DMG400008978, PGSC0003DMG400009036, PGSC0003DMG400009965, PGSC0003DMG400010240, PGSC0003DMG400012423, PGSC0003DMG400012577, PGS…
GO:0005623	cell	7591	1410	1350.34	0.00146	0.06687	C	PGSC0003DMG400000047, PGSC0003DMG400000067, PGSC0003DMG400000069, PGSC0003DMG400000085, PGSC0003DMG400000118, PGSC0003DMG400000120, PGSC0003DMG400000130, PGSC0003DMG400000168, PGSC0003DMG400000175, PGSC0003DMG400000214, PGSC0003DMG400000227, PGSC0003DMG400000232, PGSC0003DMG400000248, PGSC0003DMG400000272, PGSC0003DMG400000274, PGSC0003DMG400000276, PGSC0003DMG400000286, PGSC0003DMG400000302, PGS…	PGSC0003DMG400000047, PGSC0003DMG400000067, PGSC0003DMG400000069, PGSC0003DMG400000085, PGSC0003DMG400000118, PGSC0003DMG400000120, PGSC0003DMG400000130, PGSC0003DMG400000168, PGSC0003DMG400000175, PGSC0003DMG400000214, PGSC0003DMG400000227, PGSC0003DMG400000232, PGSC0003DMG400000248, PGSC0003DMG400000272, PGSC0003DMG400000274, PGSC0003DMG400000276, PGSC0003DMG400000286, PGSC0003DMG400000302, PGS…
GO:0015934	large ribosomal subunit	79	25	14.05	0.00194	0.0833	C	PGSC0003DMG400000168, PGSC0003DMG400001463, PGSC0003DMG400002541, PGSC0003DMG400007855, PGSC0003DMG400008079, PGSC0003DMG400011712, PGSC0003DMG400014695, PGSC0003DMG400016814, PGSC0003DMG400018701, PGSC0003DMG400019764, PGSC0003DMG400020434, PGSC0003DMG400021420, PGSC0003DMG400023512, PGSC0003DMG400024915, PGSC0003DMG400026987, PGSC0003DMG400027161, PGSC0003DMG400029378, PGSC0003DMG400030185, PGS…	PGSC0003DMG400000168, PGSC0003DMG400001463, PGSC0003DMG400002541, PGSC0003DMG400007855, PGSC0003DMG400008079, PGSC0003DMG400011712, PGSC0003DMG400014695, PGSC0003DMG400016814, PGSC0003DMG400018701, PGSC0003DMG400019764, PGSC0003DMG400020434, PGSC0003DMG400021420, PGSC0003DMG400023512, PGSC0003DMG400024915, PGSC0003DMG400026987, PGSC0003DMG400027161, PGSC0003DMG400029378, PGSC0003DMG400030185, PGS…
GO:0044445	cytosolic part	151	41	26.86	0.00267	0.1079	C	PGSC0003DMG400000168, PGSC0003DMG400000286, PGSC0003DMG400000398, PGSC0003DMG400001148, PGSC0003DMG400001463, PGSC0003DMG400002541, PGSC0003DMG400003291, PGSC0003DMG400004355, PGSC0003DMG400004686, PGSC0003DMG400007855, PGSC0003DMG400008079, PGSC0003DMG400008513, PGSC0003DMG400013035, PGSC0003DMG400014695, PGSC0003DMG400016814, PGSC0003DMG400018701, PGSC0003DMG400019764, PGSC0003DMG400020434, PGS…	PGSC0003DMG400000168, PGSC0003DMG400000286, PGSC0003DMG400000398, PGSC0003DMG400001148, PGSC0003DMG400001463, PGSC0003DMG400002541, PGSC0003DMG400003291, PGSC0003DMG400004355, PGSC0003DMG400004686, PGSC0003DMG400007855, PGSC0003DMG400008079, PGSC0003DMG400008513, PGSC0003DMG400013035, PGSC0003DMG400014695, PGSC0003DMG400016814, PGSC0003DMG400018701, PGSC0003DMG400019764, PGSC0003DMG400020434, PGS…
GO:0022626	cytosolic ribosome	145	39	25.79	0.004	0.1527	C	PGSC0003DMG400000168, PGSC0003DMG400000286, PGSC0003DMG400000398, PGSC0003DMG400001148, PGSC0003DMG400001463, PGSC0003DMG400002541, PGSC0003DMG400003291, PGSC0003DMG400004355, PGSC0003DMG400004686, PGSC0003DMG400007855, PGSC0003DMG400008079, PGSC0003DMG400008513, PGSC0003DMG400013035, PGSC0003DMG400014695, PGSC0003DMG400016814, PGSC0003DMG400018701, PGSC0003DMG400019764, PGSC0003DMG400020434, PGS…	PGSC0003DMG400000168, PGSC0003DMG400000286, PGSC0003DMG400000398, PGSC0003DMG400001148, PGSC0003DMG400001463, PGSC0003DMG400002541, PGSC0003DMG400003291, PGSC0003DMG400004355, PGSC0003DMG400004686, PGSC0003DMG400007855, PGSC0003DMG400008079, PGSC0003DMG400008513, PGSC0003DMG400013035, PGSC0003DMG400014695, PGSC0003DMG400016814, PGSC0003DMG400018701, PGSC0003DMG400019764, PGSC0003DMG400020434, PGS…
GO:0012505	endomembrane system	925	194	164.55	0.00538	0.1858	C	PGSC0003DMG400000175, PGSC0003DMG400000274, PGSC0003DMG400000328, PGSC0003DMG400000329, PGSC0003DMG400000398, PGSC0003DMG400001295, PGSC0003DMG400001430, PGSC0003DMG400001432, PGSC0003DMG400001444, PGSC0003DMG400001597, PGSC0003DMG400001630, PGSC0003DMG400001632, PGSC0003DMG400001716, PGSC0003DMG400002396, PGSC0003DMG400002423, PGSC0003DMG400002534, PGSC0003DMG400002601, PGSC0003DMG400002622, PGS…	PGSC0003DMG400000175, PGSC0003DMG400000274, PGSC0003DMG400000328, PGSC0003DMG400000329, PGSC0003DMG400000398, PGSC0003DMG400001295, PGSC0003DMG400001430, PGSC0003DMG400001432, PGSC0003DMG400001444, PGSC0003DMG400001597, PGSC0003DMG400001630, PGSC0003DMG400001632, PGSC0003DMG400001716, PGSC0003DMG400002396, PGSC0003DMG400002423, PGSC0003DMG400002534, PGSC0003DMG400002601, PGSC0003DMG400002622, PGS…
GO:0005774	vacuolar membrane	290	69	51.59	0.00541	0.1858	C	PGSC0003DMG400000168, PGSC0003DMG400000227, PGSC0003DMG400000398, PGSC0003DMG400001352, PGSC0003DMG400001474, PGSC0003DMG400001716, PGSC0003DMG400001834, PGSC0003DMG400002613, PGSC0003DMG400002779, PGSC0003DMG400002884, PGSC0003DMG400005661, PGSC0003DMG400005713, PGSC0003DMG400005957, PGSC0003DMG400005967, PGSC0003DMG400006048, PGSC0003DMG400006975, PGSC0003DMG400007275, PGSC0003DMG400007784, PGS…	PGSC0003DMG400000168, PGSC0003DMG400000227, PGSC0003DMG400000398, PGSC0003DMG400001352, PGSC0003DMG400001474, PGSC0003DMG400001716, PGSC0003DMG400001834, PGSC0003DMG400002613, PGSC0003DMG400002779, PGSC0003DMG400002884, PGSC0003DMG400005661, PGSC0003DMG400005713, PGSC0003DMG400005957, PGSC0003DMG400005967, PGSC0003DMG400006048, PGSC0003DMG400006975, PGSC0003DMG400007275, PGSC0003DMG400007784, PGS…
GO:0005783	endoplasmic reticulum	419	95	74.53	0.00569	0.1861	C	PGSC0003DMG400000175, PGSC0003DMG400000274, PGSC0003DMG400000329, PGSC0003DMG400001597, PGSC0003DMG400001632, PGSC0003DMG400002396, PGSC0003DMG400002601, PGSC0003DMG400002622, PGSC0003DMG400002658, PGSC0003DMG400002778, PGSC0003DMG400002779, PGSC0003DMG400002801, PGSC0003DMG400003162, PGSC0003DMG400003289, PGSC0003DMG400003461, PGSC0003DMG400003526, PGSC0003DMG400003546, PGSC0003DMG400004065, PGS…	PGSC0003DMG400000175, PGSC0003DMG400000274, PGSC0003DMG400000329, PGSC0003DMG400001597, PGSC0003DMG400001632, PGSC0003DMG400002396, PGSC0003DMG400002601, PGSC0003DMG400002622, PGSC0003DMG400002658, PGSC0003DMG400002778, PGSC0003DMG400002779, PGSC0003DMG400002801, PGSC0003DMG400003162, PGSC0003DMG400003289, PGSC0003DMG400003461, PGSC0003DMG400003526, PGSC0003DMG400003546, PGSC0003DMG400004065, PGS…
GO:0044437	vacuolar part	292	69	51.94	0.0064	0.193	C	PGSC0003DMG400000168, PGSC0003DMG400000227, PGSC0003DMG400000398, PGSC0003DMG400001352, PGSC0003DMG400001474, PGSC0003DMG400001716, PGSC0003DMG400001834, PGSC0003DMG400002613, PGSC0003DMG400002779, PGSC0003DMG400002884, PGSC0003DMG400005661, PGSC0003DMG400005713, PGSC0003DMG400005957, PGSC0003DMG400005967, PGSC0003DMG400006048, PGSC0003DMG400006975, PGSC0003DMG400007275, PGSC0003DMG400007784, PGS…	PGSC0003DMG400000168, PGSC0003DMG400000227, PGSC0003DMG400000398, PGSC0003DMG400001352, PGSC0003DMG400001474, PGSC0003DMG400001716, PGSC0003DMG400001834, PGSC0003DMG400002613, PGSC0003DMG400002779, PGSC0003DMG400002884, PGSC0003DMG400005661, PGSC0003DMG400005713, PGSC0003DMG400005957, PGSC0003DMG400005967, PGSC0003DMG400006048, PGSC0003DMG400006975, PGSC0003DMG400007275, PGSC0003DMG400007784, PGS…
GO:0030312	external encapsulating structure	366	84	65.11	0.00646	0.193	C	PGSC0003DMG400000130, PGSC0003DMG400000398, PGSC0003DMG400000408, PGSC0003DMG400000608, PGSC0003DMG400000761, PGSC0003DMG400001598, PGSC0003DMG400001809, PGSC0003DMG400002309, PGSC0003DMG400002779, PGSC0003DMG400003056, PGSC0003DMG400003291, PGSC0003DMG400003687, PGSC0003DMG400003757, PGSC0003DMG400004109, PGSC0003DMG400004617, PGSC0003DMG400004790, PGSC0003DMG400004890, PGSC0003DMG400004966, PGS…	PGSC0003DMG400000130, PGSC0003DMG400000398, PGSC0003DMG400000408, PGSC0003DMG400000608, PGSC0003DMG400000761, PGSC0003DMG400001598, PGSC0003DMG400001809, PGSC0003DMG400002309, PGSC0003DMG400002779, PGSC0003DMG400003056, PGSC0003DMG400003291, PGSC0003DMG400003687, PGSC0003DMG400003757, PGSC0003DMG400004109, PGSC0003DMG400004617, PGSC0003DMG400004790, PGSC0003DMG400004890, PGSC0003DMG400004966, PGS…
GO:0005618	cell wall	364	83	64.75	0.00802	0.2296	C	PGSC0003DMG400000130, PGSC0003DMG400000398, PGSC0003DMG400000408, PGSC0003DMG400000608, PGSC0003DMG400000761, PGSC0003DMG400001598, PGSC0003DMG400001809, PGSC0003DMG400002309, PGSC0003DMG400002779, PGSC0003DMG400003056, PGSC0003DMG400003291, PGSC0003DMG400003687, PGSC0003DMG400003757, PGSC0003DMG400004109, PGSC0003DMG400004617, PGSC0003DMG400004790, PGSC0003DMG400004890, PGSC0003DMG400005901, PGS…	PGSC0003DMG400000130, PGSC0003DMG400000398, PGSC0003DMG400000408, PGSC0003DMG400000608, PGSC0003DMG400000761, PGSC0003DMG400001598, PGSC0003DMG400001809, PGSC0003DMG400002309, PGSC0003DMG400002779, PGSC0003DMG400003056, PGSC0003DMG400003291, PGSC0003DMG400003687, PGSC0003DMG400003757, PGSC0003DMG400004109, PGSC0003DMG400004617, PGSC0003DMG400004790, PGSC0003DMG400004890, PGSC0003DMG400005901, PGS…
GO:0003700	transcription factor activity, sequence-specific DNA binding	559	156	101.61	5.8e-09	7.491e-06	F	PGSC0003DMG400000211, PGSC0003DMG400000232, PGSC0003DMG400000248, PGSC0003DMG400000272, PGSC0003DMG400000380, PGSC0003DMG400000498, PGSC0003DMG400000555, PGSC0003DMG400000681, PGSC0003DMG400000799, PGSC0003DMG400000910, PGSC0003DMG400001434, PGSC0003DMG400001659, PGSC0003DMG400002235, PGSC0003DMG400002272, PGSC0003DMG400002835, PGSC0003DMG400002899, PGSC0003DMG400003196, PGSC0003DMG400003701, PGS…	PGSC0003DMG400000211, PGSC0003DMG400000232, PGSC0003DMG400000248, PGSC0003DMG400000272, PGSC0003DMG400000380, PGSC0003DMG400000498, PGSC0003DMG400000555, PGSC0003DMG400000681, PGSC0003DMG400000799, PGSC0003DMG400000910, PGSC0003DMG400001434, PGSC0003DMG400001659, PGSC0003DMG400002235, PGSC0003DMG400002272, PGSC0003DMG400002835, PGSC0003DMG400002899, PGSC0003DMG400003196, PGSC0003DMG400003701, PGS…
GO:0001071	nucleic acid binding transcription factor activity	560	156	101.79	6.6e-09	7.491e-06	F	PGSC0003DMG400000211, PGSC0003DMG400000232, PGSC0003DMG400000248, PGSC0003DMG400000272, PGSC0003DMG400000380, PGSC0003DMG400000498, PGSC0003DMG400000555, PGSC0003DMG400000681, PGSC0003DMG400000799, PGSC0003DMG400000910, PGSC0003DMG400001434, PGSC0003DMG400001659, PGSC0003DMG400002235, PGSC0003DMG400002272, PGSC0003DMG400002835, PGSC0003DMG400002899, PGSC0003DMG400003196, PGSC0003DMG400003701, PGS…	PGSC0003DMG400000211, PGSC0003DMG400000232, PGSC0003DMG400000248, PGSC0003DMG400000272, PGSC0003DMG400000380, PGSC0003DMG400000498, PGSC0003DMG400000555, PGSC0003DMG400000681, PGSC0003DMG400000799, PGSC0003DMG400000910, PGSC0003DMG400001434, PGSC0003DMG400001659, PGSC0003DMG400002235, PGSC0003DMG400002272, PGSC0003DMG400002835, PGSC0003DMG400002899, PGSC0003DMG400003196, PGSC0003DMG400003701, PGS…
GO:0005215	transporter activity	843	202	153.23	9e-06	0.005448	F	PGSC0003DMG400000047, PGSC0003DMG400000468, PGSC0003DMG400000719, PGSC0003DMG400000738, PGSC0003DMG400000879, PGSC0003DMG400001066, PGSC0003DMG400001393, PGSC0003DMG400001508, PGSC0003DMG400002123, PGSC0003DMG400002151, PGSC0003DMG400002613, PGSC0003DMG400002762, PGSC0003DMG400002865, PGSC0003DMG400003078, PGSC0003DMG400003820, PGSC0003DMG400003946, PGSC0003DMG400004065, PGSC0003DMG400004187, PGS…	PGSC0003DMG400000047, PGSC0003DMG400000468, PGSC0003DMG400000719, PGSC0003DMG400000738, PGSC0003DMG400000879, PGSC0003DMG400001066, PGSC0003DMG400001393, PGSC0003DMG400001508, PGSC0003DMG400002123, PGSC0003DMG400002151, PGSC0003DMG400002613, PGSC0003DMG400002762, PGSC0003DMG400002865, PGSC0003DMG400003078, PGSC0003DMG400003820, PGSC0003DMG400003946, PGSC0003DMG400004065, PGSC0003DMG400004187, PGS…
GO:0004674	protein serine/threonine kinase activity	620	155	112.7	9.6e-06	0.005448	F	PGSC0003DMG400000179, PGSC0003DMG400000358, PGSC0003DMG400000372, PGSC0003DMG400000994, PGSC0003DMG400001369, PGSC0003DMG400001853, PGSC0003DMG400002327, PGSC0003DMG400002884, PGSC0003DMG400002894, PGSC0003DMG400003211, PGSC0003DMG400003213, PGSC0003DMG400003313, PGSC0003DMG400003564, PGSC0003DMG400003700, PGSC0003DMG400003813, PGSC0003DMG400003999, PGSC0003DMG400004601, PGSC0003DMG400004646, PGS…	PGSC0003DMG400000179, PGSC0003DMG400000358, PGSC0003DMG400000372, PGSC0003DMG400000994, PGSC0003DMG400001369, PGSC0003DMG400001853, PGSC0003DMG400002327, PGSC0003DMG400002884, PGSC0003DMG400002894, PGSC0003DMG400003211, PGSC0003DMG400003213, PGSC0003DMG400003313, PGSC0003DMG400003564, PGSC0003DMG400003700, PGSC0003DMG400003813, PGSC0003DMG400003999, PGSC0003DMG400004601, PGSC0003DMG400004646, PGS…
GO:0043167	ion binding	5645	1121	1026.11	2.7e-05	0.01097	F	PGSC0003DMG400000179, PGSC0003DMG400000180, PGSC0003DMG400000193, PGSC0003DMG400000219, PGSC0003DMG400000227, PGSC0003DMG400000243, PGSC0003DMG400000302, PGSC0003DMG400000311, PGSC0003DMG400000350, PGSC0003DMG400000358, PGSC0003DMG400000372, PGSC0003DMG400000398, PGSC0003DMG400000418, PGSC0003DMG400000440, PGSC0003DMG400000444, PGSC0003DMG400000493, PGSC0003DMG400000512, PGSC0003DMG400000565, PGS…	PGSC0003DMG400000179, PGSC0003DMG400000180, PGSC0003DMG400000193, PGSC0003DMG400000219, PGSC0003DMG400000227, PGSC0003DMG400000243, PGSC0003DMG400000302, PGSC0003DMG400000311, PGSC0003DMG400000350, PGSC0003DMG400000358, PGSC0003DMG400000372, PGSC0003DMG400000398, PGSC0003DMG400000418, PGSC0003DMG400000440, PGSC0003DMG400000444, PGSC0003DMG400000493, PGSC0003DMG400000512, PGSC0003DMG400000565, PGS…
GO:0043565	sequence-specific DNA binding	349	94	63.44	2.9e-05	0.01097	F	PGSC0003DMG400000211, PGSC0003DMG400000248, PGSC0003DMG400000380, PGSC0003DMG400000498, PGSC0003DMG400000799, PGSC0003DMG400001434, PGSC0003DMG400001659, PGSC0003DMG400002235, PGSC0003DMG400002835, PGSC0003DMG400003701, PGSC0003DMG400003920, PGSC0003DMG400004624, PGSC0003DMG400004932, PGSC0003DMG400005476, PGSC0003DMG400006155, PGSC0003DMG400006211, PGSC0003DMG400006345, PGSC0003DMG400006447, PGS…	PGSC0003DMG400000211, PGSC0003DMG400000248, PGSC0003DMG400000380, PGSC0003DMG400000498, PGSC0003DMG400000799, PGSC0003DMG400001434, PGSC0003DMG400001659, PGSC0003DMG400002235, PGSC0003DMG400002835, PGSC0003DMG400003701, PGSC0003DMG400003920, PGSC0003DMG400004624, PGSC0003DMG400004932, PGSC0003DMG400005476, PGSC0003DMG400006155, PGSC0003DMG400006211, PGSC0003DMG400006345, PGSC0003DMG400006447, PGS…
GO:0044212	transcription regulatory region DNA binding	85	30	15.45	0.00013	0.04216	F	PGSC0003DMG400000120, PGSC0003DMG400000232, PGSC0003DMG400000555, PGSC0003DMG400000910, PGSC0003DMG400001696, PGSC0003DMG400002507, PGSC0003DMG400003701, PGSC0003DMG400004062, PGSC0003DMG400006108, PGSC0003DMG400006211, PGSC0003DMG400006569, PGSC0003DMG400008011, PGSC0003DMG400008223, PGSC0003DMG400009382, PGSC0003DMG400009907, PGSC0003DMG400011378, PGSC0003DMG400014553, PGSC0003DMG400015611, PGS…	PGSC0003DMG400000120, PGSC0003DMG400000232, PGSC0003DMG400000555, PGSC0003DMG400000910, PGSC0003DMG400001696, PGSC0003DMG400002507, PGSC0003DMG400003701, PGSC0003DMG400004062, PGSC0003DMG400006108, PGSC0003DMG400006211, PGSC0003DMG400006569, PGSC0003DMG400008011, PGSC0003DMG400008223, PGSC0003DMG400009382, PGSC0003DMG400009907, PGSC0003DMG400011378, PGSC0003DMG400014553, PGSC0003DMG400015611, PGS…
GO:0020037	heme binding	564	136	102.52	0.00019	0.05238	F	PGSC0003DMG400000505, PGSC0003DMG400000565, PGSC0003DMG400001149, PGSC0003DMG400001960, PGSC0003DMG400002688, PGSC0003DMG400002764, PGSC0003DMG400002905, PGSC0003DMG400003289, PGSC0003DMG400003305, PGSC0003DMG400003340, PGSC0003DMG400003546, PGSC0003DMG400003654, PGSC0003DMG400003742, PGSC0003DMG400004090, PGSC0003DMG400004647, PGSC0003DMG400004824, PGSC0003DMG400005062, PGSC0003DMG400005261, PGS…	PGSC0003DMG400000505, PGSC0003DMG400000565, PGSC0003DMG400001149, PGSC0003DMG400001960, PGSC0003DMG400002688, PGSC0003DMG400002764, PGSC0003DMG400002905, PGSC0003DMG400003289, PGSC0003DMG400003305, PGSC0003DMG400003340, PGSC0003DMG400003546, PGSC0003DMG400003654, PGSC0003DMG400003742, PGSC0003DMG400004090, PGSC0003DMG400004647, PGSC0003DMG400004824, PGSC0003DMG400005062, PGSC0003DMG400005261, PGS…
GO:0000975	regulatory region DNA binding	88	30	16	0.00026	0.05238	F	PGSC0003DMG400000120, PGSC0003DMG400000232, PGSC0003DMG400000555, PGSC0003DMG400000910, PGSC0003DMG400001696, PGSC0003DMG400002507, PGSC0003DMG400003701, PGSC0003DMG400004062, PGSC0003DMG400006108, PGSC0003DMG400006211, PGSC0003DMG400006569, PGSC0003DMG400008011, PGSC0003DMG400008223, PGSC0003DMG400009382, PGSC0003DMG400009907, PGSC0003DMG400011378, PGSC0003DMG400014553, PGSC0003DMG400015611, PGS…	PGSC0003DMG400000120, PGSC0003DMG400000232, PGSC0003DMG400000555, PGSC0003DMG400000910, PGSC0003DMG400001696, PGSC0003DMG400002507, PGSC0003DMG400003701, PGSC0003DMG400004062, PGSC0003DMG400006108, PGSC0003DMG400006211, PGSC0003DMG400006569, PGSC0003DMG400008011, PGSC0003DMG400008223, PGSC0003DMG400009382, PGSC0003DMG400009907, PGSC0003DMG400011378, PGSC0003DMG400014553, PGSC0003DMG400015611, PGS…
GO:0001067	regulatory region nucleic acid binding	88	30	16	0.00026	0.05238	F	PGSC0003DMG400000120, PGSC0003DMG400000232, PGSC0003DMG400000555, PGSC0003DMG400000910, PGSC0003DMG400001696, PGSC0003DMG400002507, PGSC0003DMG400003701, PGSC0003DMG400004062, PGSC0003DMG400006108, PGSC0003DMG400006211, PGSC0003DMG400006569, PGSC0003DMG400008011, PGSC0003DMG400008223, PGSC0003DMG400009382, PGSC0003DMG400009907, PGSC0003DMG400011378, PGSC0003DMG400014553, PGSC0003DMG400015611, PGS…	PGSC0003DMG400000120, PGSC0003DMG400000232, PGSC0003DMG400000555, PGSC0003DMG400000910, PGSC0003DMG400001696, PGSC0003DMG400002507, PGSC0003DMG400003701, PGSC0003DMG400004062, PGSC0003DMG400006108, PGSC0003DMG400006211, PGSC0003DMG400006569, PGSC0003DMG400008011, PGSC0003DMG400008223, PGSC0003DMG400009382, PGSC0003DMG400009907, PGSC0003DMG400011378, PGSC0003DMG400014553, PGSC0003DMG400015611, PGS…
GO:0005388	calcium-transporting ATPase activity	12	8	2.18	0.00029	0.05238	F	PGSC0003DMG400012696, PGSC0003DMG400013022, PGSC0003DMG400021421, PGSC0003DMG400024953, PGSC0003DMG400038907, PGSC0003DMG400043507, PGSC0003DMG400043830, PGSC0003DMG400046353	PGSC0003DMG400012696, PGSC0003DMG400013022, PGSC0003DMG400021421, PGSC0003DMG400024953, PGSC0003DMG400038907, PGSC0003DMG400043507, PGSC0003DMG400043830, PGSC0003DMG400046353
GO:0022857	transmembrane transporter activity	656	154	119.24	0.00029	0.05238	F	PGSC0003DMG400000047, PGSC0003DMG400000468, PGSC0003DMG400000879, PGSC0003DMG400001066, PGSC0003DMG400001508, PGSC0003DMG400002123, PGSC0003DMG400002151, PGSC0003DMG400002613, PGSC0003DMG400002762, PGSC0003DMG400003078, PGSC0003DMG400003946, PGSC0003DMG400004065, PGSC0003DMG400004287, PGSC0003DMG400004474, PGSC0003DMG400004961, PGSC0003DMG400005009, PGSC0003DMG400005214, PGSC0003DMG400005612, PGS…	PGSC0003DMG400000047, PGSC0003DMG400000468, PGSC0003DMG400000879, PGSC0003DMG400001066, PGSC0003DMG400001508, PGSC0003DMG400002123, PGSC0003DMG400002151, PGSC0003DMG400002613, PGSC0003DMG400002762, PGSC0003DMG400003078, PGSC0003DMG400003946, PGSC0003DMG400004065, PGSC0003DMG400004287, PGSC0003DMG400004474, PGSC0003DMG400004961, PGSC0003DMG400005009, PGSC0003DMG400005214, PGSC0003DMG400005612, PGS…
GO:0022891	substrate-specific transmembrane transporter activity	488	119	88.7	0.0003	0.05238	F	PGSC0003DMG400000468, PGSC0003DMG400001066, PGSC0003DMG400001508, PGSC0003DMG400002151, PGSC0003DMG400002613, PGSC0003DMG400002762, PGSC0003DMG400004065, PGSC0003DMG400004287, PGSC0003DMG400004961, PGSC0003DMG400005009, PGSC0003DMG400005214, PGSC0003DMG400005612, PGSC0003DMG400005713, PGSC0003DMG400005803, PGSC0003DMG400005839, PGSC0003DMG400006285, PGSC0003DMG400006857, PGSC0003DMG400006975, PGS…	PGSC0003DMG400000468, PGSC0003DMG400001066, PGSC0003DMG400001508, PGSC0003DMG400002151, PGSC0003DMG400002613, PGSC0003DMG400002762, PGSC0003DMG400004065, PGSC0003DMG400004287, PGSC0003DMG400004961, PGSC0003DMG400005009, PGSC0003DMG400005214, PGSC0003DMG400005612, PGSC0003DMG400005713, PGSC0003DMG400005803, PGSC0003DMG400005839, PGSC0003DMG400006285, PGSC0003DMG400006857, PGSC0003DMG400006975, PGS…
GO:0022892	substrate-specific transporter activity	546	130	99.25	0.00046	0.07459	F	PGSC0003DMG400000468, PGSC0003DMG400000719, PGSC0003DMG400001066, PGSC0003DMG400001508, PGSC0003DMG400002151, PGSC0003DMG400002613, PGSC0003DMG400002762, PGSC0003DMG400004065, PGSC0003DMG400004187, PGSC0003DMG400004287, PGSC0003DMG400004961, PGSC0003DMG400005009, PGSC0003DMG400005214, PGSC0003DMG400005612, PGSC0003DMG400005713, PGSC0003DMG400005803, PGSC0003DMG400005839, PGSC0003DMG400006285, PGS…	PGSC0003DMG400000468, PGSC0003DMG400000719, PGSC0003DMG400001066, PGSC0003DMG400001508, PGSC0003DMG400002151, PGSC0003DMG400002613, PGSC0003DMG400002762, PGSC0003DMG400004065, PGSC0003DMG400004187, PGSC0003DMG400004287, PGSC0003DMG400004961, PGSC0003DMG400005009, PGSC0003DMG400005214, PGSC0003DMG400005612, PGSC0003DMG400005713, PGSC0003DMG400005803, PGSC0003DMG400005839, PGSC0003DMG400006285, PGS…
GO:0016762	xyloglucan:xyloglucosyl transferase activity	28	13	5.09	0.00056	0.08229	F	PGSC0003DMG400000408, PGSC0003DMG400001809, PGSC0003DMG400002309, PGSC0003DMG400004109, PGSC0003DMG400009300, PGSC0003DMG400013975, PGSC0003DMG400014823, PGSC0003DMG400017298, PGSC0003DMG400017299, PGSC0003DMG400024060, PGSC0003DMG400024755, PGSC0003DMG400031101, PGSC0003DMG401018740	PGSC0003DMG400000408, PGSC0003DMG400001809, PGSC0003DMG400002309, PGSC0003DMG400004109, PGSC0003DMG400009300, PGSC0003DMG400013975, PGSC0003DMG400014823, PGSC0003DMG400017298, PGSC0003DMG400017299, PGSC0003DMG400024060, PGSC0003DMG400024755, PGSC0003DMG400031101, PGSC0003DMG401018740
GO:0015075	ion transmembrane transporter activity	396	98	71.98	0.00058	0.08229	F	PGSC0003DMG400000468, PGSC0003DMG400001066, PGSC0003DMG400001508, PGSC0003DMG400002151, PGSC0003DMG400002613, PGSC0003DMG400002762, PGSC0003DMG400004065, PGSC0003DMG400004287, PGSC0003DMG400004961, PGSC0003DMG400005009, PGSC0003DMG400005214, PGSC0003DMG400005612, PGSC0003DMG400005713, PGSC0003DMG400005803, PGSC0003DMG400006857, PGSC0003DMG400006975, PGSC0003DMG400007007, PGSC0003DMG400007275, PGS…	PGSC0003DMG400000468, PGSC0003DMG400001066, PGSC0003DMG400001508, PGSC0003DMG400002151, PGSC0003DMG400002613, PGSC0003DMG400002762, PGSC0003DMG400004065, PGSC0003DMG400004287, PGSC0003DMG400004961, PGSC0003DMG400005009, PGSC0003DMG400005214, PGSC0003DMG400005612, PGSC0003DMG400005713, PGSC0003DMG400005803, PGSC0003DMG400006857, PGSC0003DMG400006975, PGSC0003DMG400007007, PGSC0003DMG400007275, PGS…
GO:0008509	anion transmembrane transporter activity	115	35	20.9	0.00094	0.1255	F	PGSC0003DMG400000468, PGSC0003DMG400004065, PGSC0003DMG400004961, PGSC0003DMG400005214, PGSC0003DMG400005612, PGSC0003DMG400005713, PGSC0003DMG400005803, PGSC0003DMG400006975, PGSC0003DMG400007784, PGSC0003DMG400009672, PGSC0003DMG400012479, PGSC0003DMG400013282, PGSC0003DMG400014236, PGSC0003DMG400017163, PGSC0003DMG400017689, PGSC0003DMG400018129, PGSC0003DMG400018150, PGSC0003DMG400018422, PGS…	PGSC0003DMG400000468, PGSC0003DMG400004065, PGSC0003DMG400004961, PGSC0003DMG400005214, PGSC0003DMG400005612, PGSC0003DMG400005713, PGSC0003DMG400005803, PGSC0003DMG400006975, PGSC0003DMG400007784, PGSC0003DMG400009672, PGSC0003DMG400012479, PGSC0003DMG400013282, PGSC0003DMG400014236, PGSC0003DMG400017163, PGSC0003DMG400017689, PGSC0003DMG400018129, PGSC0003DMG400018150, PGSC0003DMG400018422, PGS…
GO:0038199	ethylene receptor activity	6	5	1.09	0.00101	0.1274	F	PGSC0003DMG400016284, PGSC0003DMG400017186, PGSC0003DMG400023402, PGSC0003DMG400027651, PGSC0003DMG400028694	PGSC0003DMG400016284, PGSC0003DMG400017186, PGSC0003DMG400023402, PGSC0003DMG400027651, PGSC0003DMG400028694
GO:0004478	methionine adenosyltransferase activity	4	4	0.73	0.00109	0.1302	F	PGSC0003DMG400004688, PGSC0003DMG400018292, PGSC0003DMG400028287, PGSC0003DMG400037250	PGSC0003DMG400004688, PGSC0003DMG400018292, PGSC0003DMG400028287, PGSC0003DMG400037250
GO:0060089	molecular transducer activity	93	29	16.9	0.00164	0.1838	F	PGSC0003DMG400003700, PGSC0003DMG400005955, PGSC0003DMG400006132, PGSC0003DMG400006621, PGSC0003DMG400006622, PGSC0003DMG400007058, PGSC0003DMG400009108, PGSC0003DMG400009181, PGSC0003DMG400011033, PGSC0003DMG400011353, PGSC0003DMG400011937, PGSC0003DMG400012155, PGSC0003DMG400016284, PGSC0003DMG400017172, PGSC0003DMG400017186, PGSC0003DMG400017345, PGSC0003DMG400017396, PGSC0003DMG400017642, PGS…	PGSC0003DMG400003700, PGSC0003DMG400005955, PGSC0003DMG400006132, PGSC0003DMG400006621, PGSC0003DMG400006622, PGSC0003DMG400007058, PGSC0003DMG400009108, PGSC0003DMG400009181, PGSC0003DMG400011033, PGSC0003DMG400011353, PGSC0003DMG400011937, PGSC0003DMG400012155, PGSC0003DMG400016284, PGSC0003DMG400017172, PGSC0003DMG400017186, PGSC0003DMG400017345, PGSC0003DMG400017396, PGSC0003DMG400017642, PGS…
GO:0015085	calcium ion transmembrane transporter activity	24	11	4.36	0.0017	0.1838	F	PGSC0003DMG400007903, PGSC0003DMG400012434, PGSC0003DMG400012696, PGSC0003DMG400013022, PGSC0003DMG400021421, PGSC0003DMG400024953, PGSC0003DMG400031085, PGSC0003DMG400038907, PGSC0003DMG400043507, PGSC0003DMG400043830, PGSC0003DMG400046353	PGSC0003DMG400007903, PGSC0003DMG400012434, PGSC0003DMG400012696, PGSC0003DMG400013022, PGSC0003DMG400021421, PGSC0003DMG400024953, PGSC0003DMG400031085, PGSC0003DMG400038907, PGSC0003DMG400043507, PGSC0003DMG400043830, PGSC0003DMG400046353
GO:0035251	UDP-glucosyltransferase activity	73	24	13.27	0.00181	0.1863	F	PGSC0003DMG400002396, PGSC0003DMG400002895, PGSC0003DMG400006660, PGSC0003DMG400010794, PGSC0003DMG400011972, PGSC0003DMG400012111, PGSC0003DMG400013546, PGSC0003DMG400015233, PGSC0003DMG400015579, PGSC0003DMG400017257, PGSC0003DMG400018343, PGSC0003DMG400019644, PGSC0003DMG400022778, PGSC0003DMG400025862, PGSC0003DMG400027012, PGSC0003DMG400027291, PGSC0003DMG400028981, PGSC0003DMG400029792, PGS…	PGSC0003DMG400002396, PGSC0003DMG400002895, PGSC0003DMG400006660, PGSC0003DMG400010794, PGSC0003DMG400011972, PGSC0003DMG400012111, PGSC0003DMG400013546, PGSC0003DMG400015233, PGSC0003DMG400015579, PGSC0003DMG400017257, PGSC0003DMG400018343, PGSC0003DMG400019644, PGSC0003DMG400022778, PGSC0003DMG400025862, PGSC0003DMG400027012, PGSC0003DMG400027291, PGSC0003DMG400028981, PGSC0003DMG400029792, PGS…
GO:0046873	metal ion transmembrane transporter activity	128	37	23.27	0.00193	0.1863	F	PGSC0003DMG400001066, PGSC0003DMG400002151, PGSC0003DMG400002613, PGSC0003DMG400002762, PGSC0003DMG400006857, PGSC0003DMG400007275, PGSC0003DMG400007903, PGSC0003DMG400009702, PGSC0003DMG400010343, PGSC0003DMG400010373, PGSC0003DMG400010431, PGSC0003DMG400012434, PGSC0003DMG400012696, PGSC0003DMG400013022, PGSC0003DMG400013108, PGSC0003DMG400013297, PGSC0003DMG400013653, PGSC0003DMG400013739, PGS…	PGSC0003DMG400001066, PGSC0003DMG400002151, PGSC0003DMG400002613, PGSC0003DMG400002762, PGSC0003DMG400006857, PGSC0003DMG400007275, PGSC0003DMG400007903, PGSC0003DMG400009702, PGSC0003DMG400010343, PGSC0003DMG400010373, PGSC0003DMG400010431, PGSC0003DMG400012434, PGSC0003DMG400012696, PGSC0003DMG400013022, PGSC0003DMG400013108, PGSC0003DMG400013297, PGSC0003DMG400013653, PGSC0003DMG400013739, PGS…
GO:0016705	oxidoreductase activity, acting on paired donors, with incorporation or reduction of molecular oxygen	512	119	93.07	0.00197	0.1863	F	PGSC0003DMG400000565, PGSC0003DMG400000978, PGSC0003DMG400001149, PGSC0003DMG400001960, PGSC0003DMG400002688, PGSC0003DMG400003289, PGSC0003DMG400003305, PGSC0003DMG400003340, PGSC0003DMG400003546, PGSC0003DMG400003662, PGSC0003DMG400003742, PGSC0003DMG400004647, PGSC0003DMG400004824, PGSC0003DMG400004923, PGSC0003DMG400005261, PGSC0003DMG400005582, PGSC0003DMG400006368, PGSC0003DMG400006899, PGS…	PGSC0003DMG400000565, PGSC0003DMG400000978, PGSC0003DMG400001149, PGSC0003DMG400001960, PGSC0003DMG400002688, PGSC0003DMG400003289, PGSC0003DMG400003305, PGSC0003DMG400003340, PGSC0003DMG400003546, PGSC0003DMG400003662, PGSC0003DMG400003742, PGSC0003DMG400004647, PGSC0003DMG400004824, PGSC0003DMG400004923, PGSC0003DMG400005261, PGSC0003DMG400005582, PGSC0003DMG400006368, PGSC0003DMG400006899, PGS…
GO:0004842	ubiquitin-protein transferase activity	173	47	31.45	0.00217	0.1964	F	PGSC0003DMG400000241, PGSC0003DMG400000396, PGSC0003DMG400000440, PGSC0003DMG400001314, PGSC0003DMG400005987, PGSC0003DMG400006102, PGSC0003DMG400006814, PGSC0003DMG400007435, PGSC0003DMG400008462, PGSC0003DMG400009069, PGSC0003DMG400009129, PGSC0003DMG400009405, PGSC0003DMG400009912, PGSC0003DMG400010342, PGSC0003DMG400012613, PGSC0003DMG400013483, PGSC0003DMG400014280, PGSC0003DMG400014732, PGS…	PGSC0003DMG400000241, PGSC0003DMG400000396, PGSC0003DMG400000440, PGSC0003DMG400001314, PGSC0003DMG400005987, PGSC0003DMG400006102, PGSC0003DMG400006814, PGSC0003DMG400007435, PGSC0003DMG400008462, PGSC0003DMG400009069, PGSC0003DMG400009129, PGSC0003DMG400009405, PGSC0003DMG400009912, PGSC0003DMG400010342, PGSC0003DMG400012613, PGSC0003DMG400013483, PGSC0003DMG400014280, PGSC0003DMG400014732, PGS…
GO:0043168	anion binding	2887	579	524.78	0.00225	0.1964	F	PGSC0003DMG400000179, PGSC0003DMG400000193, PGSC0003DMG400000227, PGSC0003DMG400000243, PGSC0003DMG400000311, PGSC0003DMG400000358, PGSC0003DMG400000372, PGSC0003DMG400000398, PGSC0003DMG400000444, PGSC0003DMG400000813, PGSC0003DMG400000815, PGSC0003DMG400000816, PGSC0003DMG400000879, PGSC0003DMG400000994, PGSC0003DMG400001081, PGSC0003DMG400001148, PGSC0003DMG400001247, PGSC0003DMG400001314, PGS…	PGSC0003DMG400000179, PGSC0003DMG400000193, PGSC0003DMG400000227, PGSC0003DMG400000243, PGSC0003DMG400000311, PGSC0003DMG400000358, PGSC0003DMG400000372, PGSC0003DMG400000398, PGSC0003DMG400000444, PGSC0003DMG400000813, PGSC0003DMG400000815, PGSC0003DMG400000816, PGSC0003DMG400000879, PGSC0003DMG400000994, PGSC0003DMG400001081, PGSC0003DMG400001148, PGSC0003DMG400001247, PGSC0003DMG400001314, PGS…
GO:0046906	tetrapyrrole binding	603	137	109.61	0.00236	0.1984	F	PGSC0003DMG400000505, PGSC0003DMG400000565, PGSC0003DMG400001149, PGSC0003DMG400001960, PGSC0003DMG400002688, PGSC0003DMG400002764, PGSC0003DMG400002905, PGSC0003DMG400003289, PGSC0003DMG400003305, PGSC0003DMG400003340, PGSC0003DMG400003546, PGSC0003DMG400003654, PGSC0003DMG400003742, PGSC0003DMG400004090, PGSC0003DMG400004647, PGSC0003DMG400004824, PGSC0003DMG400005062, PGSC0003DMG400005261, PGS…	PGSC0003DMG400000505, PGSC0003DMG400000565, PGSC0003DMG400001149, PGSC0003DMG400001960, PGSC0003DMG400002688, PGSC0003DMG400002764, PGSC0003DMG400002905, PGSC0003DMG400003289, PGSC0003DMG400003305, PGSC0003DMG400003340, PGSC0003DMG400003546, PGSC0003DMG400003654, PGSC0003DMG400003742, PGSC0003DMG400004090, PGSC0003DMG400004647, PGSC0003DMG400004824, PGSC0003DMG400005062, PGSC0003DMG400005261, PGS…
GO:0046527	glucosyltransferase activity	75	24	13.63	0.00272	0.2064	F	PGSC0003DMG400002396, PGSC0003DMG400002895, PGSC0003DMG400006660, PGSC0003DMG400010794, PGSC0003DMG400011972, PGSC0003DMG400012111, PGSC0003DMG400013546, PGSC0003DMG400015233, PGSC0003DMG400015579, PGSC0003DMG400017257, PGSC0003DMG400018343, PGSC0003DMG400019644, PGSC0003DMG400022778, PGSC0003DMG400025862, PGSC0003DMG400027012, PGSC0003DMG400027291, PGSC0003DMG400028981, PGSC0003DMG400029792, PGS…	PGSC0003DMG400002396, PGSC0003DMG400002895, PGSC0003DMG400006660, PGSC0003DMG400010794, PGSC0003DMG400011972, PGSC0003DMG400012111, PGSC0003DMG400013546, PGSC0003DMG400015233, PGSC0003DMG400015579, PGSC0003DMG400017257, PGSC0003DMG400018343, PGSC0003DMG400019644, PGSC0003DMG400022778, PGSC0003DMG400025862, PGSC0003DMG400027012, PGSC0003DMG400027291, PGSC0003DMG400028981, PGSC0003DMG400029792, PGS…
GO:0005516	calmodulin binding	63	21	11.45	0.00282	0.2064	F	PGSC0003DMG400000079, PGSC0003DMG400001352, PGSC0003DMG400005390, PGSC0003DMG400008202, PGSC0003DMG400011910, PGSC0003DMG400012451, PGSC0003DMG400012696, PGSC0003DMG400013022, PGSC0003DMG400013667, PGSC0003DMG400013720, PGSC0003DMG400014589, PGSC0003DMG400021421, PGSC0003DMG400021422, PGSC0003DMG400022413, PGSC0003DMG400023159, PGSC0003DMG400024477, PGSC0003DMG400024479, PGSC0003DMG400030134, PGS…	PGSC0003DMG400000079, PGSC0003DMG400001352, PGSC0003DMG400005390, PGSC0003DMG400008202, PGSC0003DMG400011910, PGSC0003DMG400012451, PGSC0003DMG400012696, PGSC0003DMG400013022, PGSC0003DMG400013667, PGSC0003DMG400013720, PGSC0003DMG400014589, PGSC0003DMG400021421, PGSC0003DMG400021422, PGSC0003DMG400022413, PGSC0003DMG400023159, PGSC0003DMG400024477, PGSC0003DMG400024479, PGSC0003DMG400030134, PGS…
GO:0015291	secondary active transmembrane transporter activity	153	42	27.81	0.00294	0.2064	F	PGSC0003DMG400000047, PGSC0003DMG400002123, PGSC0003DMG400003946, PGSC0003DMG400004065, PGSC0003DMG400004474, PGSC0003DMG400005009, PGSC0003DMG400005612, PGSC0003DMG400005661, PGSC0003DMG400005967, PGSC0003DMG400006866, PGSC0003DMG400006975, PGSC0003DMG400007292, PGSC0003DMG400008739, PGSC0003DMG400009710, PGSC0003DMG400009830, PGSC0003DMG400010165, PGSC0003DMG400010288, PGSC0003DMG400010397, PGS…	PGSC0003DMG400000047, PGSC0003DMG400002123, PGSC0003DMG400003946, PGSC0003DMG400004065, PGSC0003DMG400004474, PGSC0003DMG400005009, PGSC0003DMG400005612, PGSC0003DMG400005661, PGSC0003DMG400005967, PGSC0003DMG400006866, PGSC0003DMG400006975, PGSC0003DMG400007292, PGSC0003DMG400008739, PGSC0003DMG400009710, PGSC0003DMG400009830, PGSC0003DMG400010165, PGSC0003DMG400010288, PGSC0003DMG400010397, PGS…
GO:0004143	diacylglycerol kinase activity	7	5	1.27	0.003	0.2064	F	PGSC0003DMG400007293, PGSC0003DMG400023326, PGSC0003DMG400024547, PGSC0003DMG401018380, PGSC0003DMG402018380	PGSC0003DMG400007293, PGSC0003DMG400023326, PGSC0003DMG400024547, PGSC0003DMG401018380, PGSC0003DMG402018380
GO:0051740	ethylene binding	7	5	1.27	0.003	0.2064	F	PGSC0003DMG400016284, PGSC0003DMG400017186, PGSC0003DMG400023402, PGSC0003DMG400027651, PGSC0003DMG400028694	PGSC0003DMG400016284, PGSC0003DMG400017186, PGSC0003DMG400023402, PGSC0003DMG400027651, PGSC0003DMG400028694
GO:0072328	alkene binding	7	5	1.27	0.003	0.2064	F	PGSC0003DMG400016284, PGSC0003DMG400017186, PGSC0003DMG400023402, PGSC0003DMG400027651, PGSC0003DMG400028694	PGSC0003DMG400016284, PGSC0003DMG400017186, PGSC0003DMG400023402, PGSC0003DMG400027651, PGSC0003DMG400028694
GO:0005506	iron ion binding	519	119	94.34	0.0032	0.2136	F	PGSC0003DMG400000565, PGSC0003DMG400001149, PGSC0003DMG400001960, PGSC0003DMG400002688, PGSC0003DMG400002905, PGSC0003DMG400003289, PGSC0003DMG400003305, PGSC0003DMG400003340, PGSC0003DMG400003546, PGSC0003DMG400003662, PGSC0003DMG400003742, PGSC0003DMG400003880, PGSC0003DMG400004647, PGSC0003DMG400004824, PGSC0003DMG400005261, PGSC0003DMG400005582, PGSC0003DMG400006368, PGSC0003DMG400006899, PGS…	PGSC0003DMG400000565, PGSC0003DMG400001149, PGSC0003DMG400001960, PGSC0003DMG400002688, PGSC0003DMG400002905, PGSC0003DMG400003289, PGSC0003DMG400003305, PGSC0003DMG400003340, PGSC0003DMG400003546, PGSC0003DMG400003662, PGSC0003DMG400003742, PGSC0003DMG400003880, PGSC0003DMG400004647, PGSC0003DMG400004824, PGSC0003DMG400005261, PGSC0003DMG400005582, PGSC0003DMG400006368, PGSC0003DMG400006899, PGS…
GO:0004497	monooxygenase activity	403	95	73.25	0.00345	0.2232	F	PGSC0003DMG400000565, PGSC0003DMG400001149, PGSC0003DMG400001960, PGSC0003DMG400002688, PGSC0003DMG400003289, PGSC0003DMG400003305, PGSC0003DMG400003340, PGSC0003DMG400003546, PGSC0003DMG400004647, PGSC0003DMG400004923, PGSC0003DMG400005261, PGSC0003DMG400005582, PGSC0003DMG400006368, PGSC0003DMG400007118, PGSC0003DMG400007178, PGSC0003DMG400007565, PGSC0003DMG400007582, PGSC0003DMG400007639, PGS…	PGSC0003DMG400000565, PGSC0003DMG400001149, PGSC0003DMG400001960, PGSC0003DMG400002688, PGSC0003DMG400003289, PGSC0003DMG400003305, PGSC0003DMG400003340, PGSC0003DMG400003546, PGSC0003DMG400004647, PGSC0003DMG400004923, PGSC0003DMG400005261, PGSC0003DMG400005582, PGSC0003DMG400006368, PGSC0003DMG400007118, PGSC0003DMG400007178, PGSC0003DMG400007565, PGSC0003DMG400007582, PGSC0003DMG400007639, PGS…
GO:0019787	ubiquitin-like protein transferase activity	177	47	32.17	0.00354	0.2232	F	PGSC0003DMG400000241, PGSC0003DMG400000396, PGSC0003DMG400000440, PGSC0003DMG400001314, PGSC0003DMG400005987, PGSC0003DMG400006102, PGSC0003DMG400006814, PGSC0003DMG400007435, PGSC0003DMG400008462, PGSC0003DMG400009069, PGSC0003DMG400009129, PGSC0003DMG400009405, PGSC0003DMG400009912, PGSC0003DMG400010342, PGSC0003DMG400012613, PGSC0003DMG400013483, PGSC0003DMG400014280, PGSC0003DMG400014732, PGS…	PGSC0003DMG400000241, PGSC0003DMG400000396, PGSC0003DMG400000440, PGSC0003DMG400001314, PGSC0003DMG400005987, PGSC0003DMG400006102, PGSC0003DMG400006814, PGSC0003DMG400007435, PGSC0003DMG400008462, PGSC0003DMG400009069, PGSC0003DMG400009129, PGSC0003DMG400009405, PGSC0003DMG400009912, PGSC0003DMG400010342, PGSC0003DMG400012613, PGSC0003DMG400013483, PGSC0003DMG400014280, PGSC0003DMG400014732, PGS…
GO:0046872	metal ion binding	2988	594	543.14	0.00426	0.2569	F	PGSC0003DMG400000180, PGSC0003DMG400000219, PGSC0003DMG400000302, PGSC0003DMG400000350, PGSC0003DMG400000418, PGSC0003DMG400000440, PGSC0003DMG400000493, PGSC0003DMG400000512, PGSC0003DMG400000565, PGSC0003DMG400000582, PGSC0003DMG400000761, PGSC0003DMG400000792, PGSC0003DMG400000808, PGSC0003DMG400000905, PGSC0003DMG400000994, PGSC0003DMG400001126, PGSC0003DMG400001149, PGSC0003DMG400001204, PGS…	PGSC0003DMG400000180, PGSC0003DMG400000219, PGSC0003DMG400000302, PGSC0003DMG400000350, PGSC0003DMG400000418, PGSC0003DMG400000440, PGSC0003DMG400000493, PGSC0003DMG400000512, PGSC0003DMG400000565, PGSC0003DMG400000582, PGSC0003DMG400000761, PGSC0003DMG400000792, PGSC0003DMG400000808, PGSC0003DMG400000905, PGSC0003DMG400000994, PGSC0003DMG400001126, PGSC0003DMG400001149, PGSC0003DMG400001204, PGS…
GO:0043169	cation binding	2999	596	545.14	0.0043	0.2569	F	PGSC0003DMG400000180, PGSC0003DMG400000219, PGSC0003DMG400000302, PGSC0003DMG400000350, PGSC0003DMG400000418, PGSC0003DMG400000440, PGSC0003DMG400000493, PGSC0003DMG400000512, PGSC0003DMG400000565, PGSC0003DMG400000582, PGSC0003DMG400000761, PGSC0003DMG400000792, PGSC0003DMG400000808, PGSC0003DMG400000905, PGSC0003DMG400000994, PGSC0003DMG400001126, PGSC0003DMG400001149, PGSC0003DMG400001204, PGS…	PGSC0003DMG400000180, PGSC0003DMG400000219, PGSC0003DMG400000302, PGSC0003DMG400000350, PGSC0003DMG400000418, PGSC0003DMG400000440, PGSC0003DMG400000493, PGSC0003DMG400000512, PGSC0003DMG400000565, PGSC0003DMG400000582, PGSC0003DMG400000761, PGSC0003DMG400000792, PGSC0003DMG400000808, PGSC0003DMG400000905, PGSC0003DMG400000994, PGSC0003DMG400001126, PGSC0003DMG400001149, PGSC0003DMG400001204, PGS…
GO:0043295	glutathione binding	5	4	0.91	0.00466	0.2645	F	PGSC0003DMG400014627, PGSC0003DMG400014657, PGSC0003DMG400023416, PGSC0003DMG400029416	PGSC0003DMG400014627, PGSC0003DMG400014657, PGSC0003DMG400023416, PGSC0003DMG400029416
GO:1900750	oligopeptide binding	5	4	0.91	0.00466	0.2645	F	PGSC0003DMG400014627, PGSC0003DMG400014657, PGSC0003DMG400023416, PGSC0003DMG400029416	PGSC0003DMG400014627, PGSC0003DMG400014657, PGSC0003DMG400023416, PGSC0003DMG400029416
GO:0032559	adenyl ribonucleotide binding	2285	460	415.35	0.00517	0.2724	F	PGSC0003DMG400000179, PGSC0003DMG400000243, PGSC0003DMG400000311, PGSC0003DMG400000358, PGSC0003DMG400000372, PGSC0003DMG400000398, PGSC0003DMG400000444, PGSC0003DMG400000813, PGSC0003DMG400000815, PGSC0003DMG400000816, PGSC0003DMG400000879, PGSC0003DMG400000994, PGSC0003DMG400001081, PGSC0003DMG400001148, PGSC0003DMG400001247, PGSC0003DMG400001314, PGSC0003DMG400001369, PGSC0003DMG400001406, PGS…	PGSC0003DMG400000179, PGSC0003DMG400000243, PGSC0003DMG400000311, PGSC0003DMG400000358, PGSC0003DMG400000372, PGSC0003DMG400000398, PGSC0003DMG400000444, PGSC0003DMG400000813, PGSC0003DMG400000815, PGSC0003DMG400000816, PGSC0003DMG400000879, PGSC0003DMG400000994, PGSC0003DMG400001081, PGSC0003DMG400001148, PGSC0003DMG400001247, PGSC0003DMG400001314, PGSC0003DMG400001369, PGSC0003DMG400001406, PGS…
GO:0016717	oxidoreductase activity, acting on paired donors, with oxidation of a pair of donors resulting in the reduction of molecular oxygen to two molecules of water	27	11	4.91	0.00521	0.2724	F	PGSC0003DMG400000978, PGSC0003DMG400008472, PGSC0003DMG400016247, PGSC0003DMG400016331, PGSC0003DMG400023833, PGSC0003DMG400023834, PGSC0003DMG400023843, PGSC0003DMG400032204, PGSC0003DMG400033634, PGSC0003DMG400041652, PGSC0003DMG402023845	PGSC0003DMG400000978, PGSC0003DMG400008472, PGSC0003DMG400016247, PGSC0003DMG400016331, PGSC0003DMG400023833, PGSC0003DMG400023834, PGSC0003DMG400023843, PGSC0003DMG400032204, PGSC0003DMG400033634, PGSC0003DMG400041652, PGSC0003DMG402023845
GO:0004872	receptor activity	54	18	9.82	0.00548	0.2724	F	PGSC0003DMG400009108, PGSC0003DMG400009181, PGSC0003DMG400011033, PGSC0003DMG400011353, PGSC0003DMG400012155, PGSC0003DMG400016284, PGSC0003DMG400017172, PGSC0003DMG400017186, PGSC0003DMG400017396, PGSC0003DMG400017642, PGSC0003DMG400022954, PGSC0003DMG400023402, PGSC0003DMG400024017, PGSC0003DMG400027651, PGSC0003DMG400028694, PGSC0003DMG401009161, PGSC0003DMG401010743, PGSC0003DMG401020044	PGSC0003DMG400009108, PGSC0003DMG400009181, PGSC0003DMG400011033, PGSC0003DMG400011353, PGSC0003DMG400012155, PGSC0003DMG400016284, PGSC0003DMG400017172, PGSC0003DMG400017186, PGSC0003DMG400017396, PGSC0003DMG400017642, PGSC0003DMG400022954, PGSC0003DMG400023402, PGSC0003DMG400024017, PGSC0003DMG400027651, PGSC0003DMG400028694, PGSC0003DMG401009161, PGSC0003DMG401010743, PGSC0003DMG401020044
GO:0030554	adenyl nucleotide binding	2288	460	415.9	0.00568	0.2724	F	PGSC0003DMG400000179, PGSC0003DMG400000243, PGSC0003DMG400000311, PGSC0003DMG400000358, PGSC0003DMG400000372, PGSC0003DMG400000398, PGSC0003DMG400000444, PGSC0003DMG400000813, PGSC0003DMG400000815, PGSC0003DMG400000816, PGSC0003DMG400000879, PGSC0003DMG400000994, PGSC0003DMG400001081, PGSC0003DMG400001148, PGSC0003DMG400001247, PGSC0003DMG400001314, PGSC0003DMG400001369, PGSC0003DMG400001406, PGS…	PGSC0003DMG400000179, PGSC0003DMG400000243, PGSC0003DMG400000311, PGSC0003DMG400000358, PGSC0003DMG400000372, PGSC0003DMG400000398, PGSC0003DMG400000444, PGSC0003DMG400000813, PGSC0003DMG400000815, PGSC0003DMG400000816, PGSC0003DMG400000879, PGSC0003DMG400000994, PGSC0003DMG400001081, PGSC0003DMG400001148, PGSC0003DMG400001247, PGSC0003DMG400001314, PGSC0003DMG400001369, PGSC0003DMG400001406, PGS…
GO:0004665	prephenate dehydrogenase (NADP+) activity	3	3	0.55	0.006	0.2724	F	PGSC0003DMG400020334, PGSC0003DMG400023957, PGSC0003DMG400030683	PGSC0003DMG400020334, PGSC0003DMG400023957, PGSC0003DMG400030683
GO:0008198	ferrous iron binding	3	3	0.55	0.006	0.2724	F	PGSC0003DMG400011477, PGSC0003DMG400025377, PGSC0003DMG400042273	PGSC0003DMG400011477, PGSC0003DMG400025377, PGSC0003DMG400042273
GO:0008977	prephenate dehydrogenase activity	3	3	0.55	0.006	0.2724	F	PGSC0003DMG400020334, PGSC0003DMG400023957, PGSC0003DMG400030683	PGSC0003DMG400020334, PGSC0003DMG400023957, PGSC0003DMG400030683
GO:0015175	neutral amino acid transmembrane transporter activity	3	3	0.55	0.006	0.2724	F	PGSC0003DMG400004961, PGSC0003DMG400027187, PGSC0003DMG400030568	PGSC0003DMG400004961, PGSC0003DMG400027187, PGSC0003DMG400030568
GO:0016731	oxidoreductase activity, acting on iron-sulfur proteins as donors, NAD or NADP as acceptor	3	3	0.55	0.006	0.2724	F	PGSC0003DMG400004095, PGSC0003DMG400011811, PGSC0003DMG400018273	PGSC0003DMG400004095, PGSC0003DMG400011811, PGSC0003DMG400018273
GO:0030611	arsenate reductase activity	3	3	0.55	0.006	0.2724	F	PGSC0003DMG400003573, PGSC0003DMG400027000, PGSC0003DMG400027515	PGSC0003DMG400003573, PGSC0003DMG400027000, PGSC0003DMG400027515
GO:0016684	oxidoreductase activity, acting on peroxide as acceptor	128	35	23.27	0.00667	0.2912	F	PGSC0003DMG400000505, PGSC0003DMG400001879, PGSC0003DMG400003654, PGSC0003DMG400004090, PGSC0003DMG400005062, PGSC0003DMG400005738, PGSC0003DMG400009906, PGSC0003DMG400010064, PGSC0003DMG400010465, PGSC0003DMG400011458, PGSC0003DMG400011640, PGSC0003DMG400012344, PGSC0003DMG400012589, PGSC0003DMG400014867, PGSC0003DMG400015548, PGSC0003DMG400016387, PGSC0003DMG400022341, PGSC0003DMG400022342, PGS…	PGSC0003DMG400000505, PGSC0003DMG400001879, PGSC0003DMG400003654, PGSC0003DMG400004090, PGSC0003DMG400005062, PGSC0003DMG400005738, PGSC0003DMG400009906, PGSC0003DMG400010064, PGSC0003DMG400010465, PGSC0003DMG400011458, PGSC0003DMG400011640, PGSC0003DMG400012344, PGSC0003DMG400012589, PGSC0003DMG400014867, PGSC0003DMG400015548, PGSC0003DMG400016387, PGSC0003DMG400022341, PGSC0003DMG400022342, PGS…
GO:0008514	organic anion transmembrane transporter activity	59	19	10.72	0.00667	0.2912	F	PGSC0003DMG400000468, PGSC0003DMG400004065, PGSC0003DMG400004961, PGSC0003DMG400005612, PGSC0003DMG400007784, PGSC0003DMG400009672, PGSC0003DMG400013282, PGSC0003DMG400014236, PGSC0003DMG400018150, PGSC0003DMG400020266, PGSC0003DMG400021102, PGSC0003DMG400022932, PGSC0003DMG400025336, PGSC0003DMG400027187, PGSC0003DMG400028215, PGSC0003DMG400028611, PGSC0003DMG400029372, PGSC0003DMG400030568, PGS…	PGSC0003DMG400000468, PGSC0003DMG400004065, PGSC0003DMG400004961, PGSC0003DMG400005612, PGSC0003DMG400007784, PGSC0003DMG400009672, PGSC0003DMG400013282, PGSC0003DMG400014236, PGSC0003DMG400018150, PGSC0003DMG400020266, PGSC0003DMG400021102, PGSC0003DMG400022932, PGSC0003DMG400025336, PGSC0003DMG400027187, PGSC0003DMG400028215, PGSC0003DMG400028611, PGSC0003DMG400029372, PGSC0003DMG400030568, PGS…
GO:0004601	peroxidase activity	124	34	22.54	0.00709	0.3037	F	PGSC0003DMG400000505, PGSC0003DMG400001879, PGSC0003DMG400003654, PGSC0003DMG400004090, PGSC0003DMG400005062, PGSC0003DMG400005738, PGSC0003DMG400009906, PGSC0003DMG400010064, PGSC0003DMG400010465, PGSC0003DMG400011458, PGSC0003DMG400011640, PGSC0003DMG400012344, PGSC0003DMG400012589, PGSC0003DMG400014867, PGSC0003DMG400015548, PGSC0003DMG400022341, PGSC0003DMG400022342, PGSC0003DMG400023491, PGS…	PGSC0003DMG400000505, PGSC0003DMG400001879, PGSC0003DMG400003654, PGSC0003DMG400004090, PGSC0003DMG400005062, PGSC0003DMG400005738, PGSC0003DMG400009906, PGSC0003DMG400010064, PGSC0003DMG400010465, PGSC0003DMG400011458, PGSC0003DMG400011640, PGSC0003DMG400012344, PGSC0003DMG400012589, PGSC0003DMG400014867, PGSC0003DMG400015548, PGSC0003DMG400022341, PGSC0003DMG400022342, PGSC0003DMG400023491, PGS…
GO:0016740	transferase activity	2934	580	533.32	0.00753	0.3165	F	PGSC0003DMG400000046, PGSC0003DMG400000179, PGSC0003DMG400000241, PGSC0003DMG400000274, PGSC0003DMG400000296, PGSC0003DMG400000358, PGSC0003DMG400000372, PGSC0003DMG400000396, PGSC0003DMG400000408, PGSC0003DMG400000440, PGSC0003DMG400000483, PGSC0003DMG400000735, PGSC0003DMG400000994, PGSC0003DMG400001070, PGSC0003DMG400001075, PGSC0003DMG400001076, PGSC0003DMG400001092, PGSC0003DMG400001247, PGS…	PGSC0003DMG400000046, PGSC0003DMG400000179, PGSC0003DMG400000241, PGSC0003DMG400000274, PGSC0003DMG400000296, PGSC0003DMG400000358, PGSC0003DMG400000372, PGSC0003DMG400000396, PGSC0003DMG400000408, PGSC0003DMG400000440, PGSC0003DMG400000483, PGSC0003DMG400000735, PGSC0003DMG400000994, PGSC0003DMG400001070, PGSC0003DMG400001075, PGSC0003DMG400001076, PGSC0003DMG400001092, PGSC0003DMG400001247, PGS…
GO:0016773	phosphotransferase activity, alcohol group as acceptor	1221	254	221.94	0.00808	0.3335	F	PGSC0003DMG400000179, PGSC0003DMG400000358, PGSC0003DMG400000372, PGSC0003DMG400000994, PGSC0003DMG400001369, PGSC0003DMG400001470, PGSC0003DMG400001853, PGSC0003DMG400002327, PGSC0003DMG400002559, PGSC0003DMG400002884, PGSC0003DMG400002894, PGSC0003DMG400003211, PGSC0003DMG400003213, PGSC0003DMG400003313, PGSC0003DMG400003564, PGSC0003DMG400003700, PGSC0003DMG400003813, PGSC0003DMG400003958, PGS…	PGSC0003DMG400000179, PGSC0003DMG400000358, PGSC0003DMG400000372, PGSC0003DMG400000994, PGSC0003DMG400001369, PGSC0003DMG400001470, PGSC0003DMG400001853, PGSC0003DMG400002327, PGSC0003DMG400002559, PGSC0003DMG400002884, PGSC0003DMG400002894, PGSC0003DMG400003211, PGSC0003DMG400003213, PGSC0003DMG400003313, PGSC0003DMG400003564, PGSC0003DMG400003700, PGSC0003DMG400003813, PGSC0003DMG400003958, PGS…
GO:0004620	phospholipase activity	25	10	4.54	0.00886	0.3528	F	PGSC0003DMG400005611, PGSC0003DMG400006621, PGSC0003DMG400006622, PGSC0003DMG400007545, PGSC0003DMG400010352, PGSC0003DMG400011937, PGSC0003DMG400019179, PGSC0003DMG400024160, PGSC0003DMG400028539, PGSC0003DMG401022737	PGSC0003DMG400005611, PGSC0003DMG400006621, PGSC0003DMG400006622, PGSC0003DMG400007545, PGSC0003DMG400010352, PGSC0003DMG400011937, PGSC0003DMG400019179, PGSC0003DMG400024160, PGSC0003DMG400028539, PGSC0003DMG401022737
GO:0015171	amino acid transmembrane transporter activity	25	10	4.54	0.00886	0.3528	F	PGSC0003DMG400000468, PGSC0003DMG400004961, PGSC0003DMG400007784, PGSC0003DMG400009672, PGSC0003DMG400020266, PGSC0003DMG400021102, PGSC0003DMG400027187, PGSC0003DMG400028215, PGSC0003DMG400030568, PGSC0003DMG400032226	PGSC0003DMG400000468, PGSC0003DMG400004961, PGSC0003DMG400007784, PGSC0003DMG400009672, PGSC0003DMG400020266, PGSC0003DMG400021102, PGSC0003DMG400027187, PGSC0003DMG400028215, PGSC0003DMG400030568, PGSC0003DMG400032226
